# Supplementary material for: Chromosome-level genome assembly of Tritrichomonas foetus, the causative agent of Bovine Trichomonosis
Source: Sci Data. 2024 Sep 20;11:1030. doi: 10.1038/s41597-024-03818-8 (PMC11415386; doi:10.1038/s41597-024-03818-8)
Supplement: Supplementary file 4 — Supplementary Tables [file 41597_2024_3818_MOESM4_ESM.xlsx]

## Sheet: S1
	Table S1: Evaluation results of the four de novo assemblers used in the study
	De novo Assembler	Contiguity metrics							GC content	Mapping metrics (with Illumina data)#						Mapping metrics (with nanopore data)#
		Number of contigs	Total length (bp)	N50 (bp)	Minimum contig length (bp)	Average contig length (bp)	Median contig length (bp)	Maximum contig length (bp)	GC(%)	Mapped reads (%)	Unmapped reads (%)	Mean coverage (fold)	Standard Deviation (fold)	Mean Mapping Quality	Genome fraction at coverage above 25-fold (%)	Mapped reads (%)	Unmapped reads (%)	Mean coverage (fold)	Standard Deviation (fold)	Mean Mapping Quality	Genome fraction at coverage above 25-fold (%)
	flye (-m 10000 --scaffold)	300	124760875	2646467	513	415870	24139	10740763	30.85	0.9999	6,717 / 0.01%	94.8	101.2	33.3	0.819	0.9602	53,063 / 3.98%	75.6	69.09	49.13	0.9909
	flye (default settings)	582	109935227	1218488	373	188892	4576.5	3998545	30.90	0.9999	7,299 / 0.01%	107	125	35.9	0.829	0.9966	4,587 / 0.34%	87.9	271.1	46.69	0.991
	raven (default settings)*	251	147958946	733785	73993*	589478	419588	4467661	30.75	99,79%	105,680 / 0.21%	79.5	91.35	30.7	0.731	0.9579	56,190 / 4.21%	63	29.5	49.1	0.887
	ShastaRun (default settings)	207	123579415	1685250	25	597002	184018	6265637	30.84	0.9944	288,768 / 0.56%	94.5	193.3	33.8	0.822	0.9524	63,424 / 4.76%	75	116	50.7	0.997
	wtdbg2 (default settings)	5992	220746064	68423	639	36840.1	19703	916234	30.43	99,81%	98,085 / 0.19%	53.3	115	11.17	0.478	99.44%	7,401 / 0.56%	44	185	26.2	0.5615
	* By default, raven exclude all untigs that are below 9999 bp
	# Mapping of illumina data was done with bwa, for ONT, Minimap2 was used. Qualimap was used for quality control of the bam files.

## Sheet: S2
	Table S2: Details about the publicly-available Parabasilia genomes in the NCBI including assembly evaluation and BUSCO assessment (Eukaryota lineage)
	Organism Scientific Name	Strain / isolate	Source	Accessions		Assembly Stats*							BUSCO results #
				Assembly Name	Assembly Accession	Level	Total length	Number of scaffolds	Largest contig	N50	L50	GC (%)	Complete	Single	Duplicated	Fragmented	Missing
	Tritrichomonas foetus	KV-1 (ATCC30924)				Chromosome	148725816	578	33839892	22958737	3	30.75	52.6	36.5	16.1	5.9	41.5
	Tritrichomonas foetus	K	GenBank	ASM183968v1	GCA_001839685.1	Scaffold	67359716	1356	406868	86570	241	31.17	52.2	42.4	9.8	6.3	41.5
	Tritrichomonas foetus	Belfast	GenBank	TF_PacBio	GCA_905133005.1	Contig	146998143	2774	563119	82197	489	30.83	42.7	34.5	8.2	12.2	45.1
	Trichomonas vaginalis	ATCC 30188	GenBank	ASM289133v1	GCA_002891335.1	Contig	163838334	2358	949704	152387	322	32.6	47.5	37.3	10.2	8.2	44.3
	Trichomonas vaginalis G3	G3	GenBank	ASM282v3	GCA_000002825.3	Scaffold	106656600	3417	584929	86789	343	32.14	52.2	41.2	11	6.3	41.5
	Trichomonas vaginalis G3	G3	RefSeq	NYU_TvagG3_2	GCF_026262505.1	Chromosome	181400804	180	40211917	27737965	3	32.69	51.8	40.8	11	7.1	41.1
	Trichomonas tenax	Hs-4:NIH	GenBank	ASM2309173v1	GCA_023091735.1	Contig	59501769	2634	212586	41522	420	33.87	49.8	38.8	11	7.5	42.7
	Trichomonas tenax	NIH4 ATCC 30207	GenBank	PRJEB22701	GCA_900231805.1	Contig	46742176	4161	92188	13554	1070	34.59	47.8	38	9.8	7.5	44.7
	Trichomonas gallinae	XT1081-07	GenBank	MiGF1c1.0	GCA_008369845.1	Contig	50076681	3148	117782	22403	670	33.82	48.7	36.5	12.2	8.2	43.1
	Histomonas meleagridis	2922-C6/04-290x	GenBank	ASM2018469v1	GCA_020184695.1	Contig	43121104	271	1157039	314021	44	28.77	51.3	38	13.3	9	39.7
	Histomonas meleagridis	2922-C6/04-10x	GenBank	ASM2018611v1	GCA_020186115.1	Scaffold	43361201	141	3384422	673467	16	28.66	52.1	38.4	13.7	8.6	39.3
	Tritrichomonas musculus	EAF2021	GenBank	ASM3910526v1	GCA_039105265.1	Contig	193486829	756	11419247	3579227	15	29.47	53.4	42.4	11	6.7	39.9
	* Quast statistics are based on contigs of size >= 3000 bp
	# BUSCO results are based on the database, eukaryota_odb10 that includes 255 BUSCO markers

## Sheet: S3
	Table S3: predicted RNA genes in T. foetus
	idx	target name	accession	query name	accession	clan name	seq from	seq to	strand	gc	score	E-value	description of target
	1	tRNA	RF00005	scaffold_1	-	CL00001	2941737	2941810	+	0.59	70.8	5.4e-11	tRNA
	2	tRNA	RF00005	scaffold_1	-	CL00001	5719219	5719147	-	0.58	66.6	7.9e-10	tRNA
	3	tRNA	RF00005	scaffold_1	-	CL00001	13823432	13823360	-	0.58	66.6	7.9e-10	tRNA
	4	tRNA	RF00005	scaffold_1	-	CL00001	15292237	15292165	-	0.58	66.6	7.9e-10	tRNA
	5	tRNA	RF00005	scaffold_1	-	CL00001	1883196	1883267	+	0.51	66.3	9.7e-10	tRNA
	6	tRNA	RF00005	scaffold_1	-	CL00001	9667699	9667770	+	0.51	66.3	9.7e-10	tRNA
	7	tRNA	RF00005	scaffold_1	-	CL00001	9671883	9671954	+	0.51	66.3	9.7e-10	tRNA
	8	tRNA	RF00005	scaffold_1	-	CL00001	9678720	9678649	-	0.51	66.3	9.7e-10	tRNA
	9	tRNA	RF00005	scaffold_1	-	CL00001	9679186	9679257	+	0.51	66.3	9.7e-10	tRNA
	10	tRNA	RF00005	scaffold_1	-	CL00001	3587508	3587436	-	0.58	66.1	1.1e-09	tRNA
	11	tRNA	RF00005	scaffold_1	-	CL00001	3593618	3593690	+	0.58	66.1	1.1e-09	tRNA
	12	tRNA	RF00005	scaffold_1	-	CL00001	18233236	18233164	-	0.58	66.1	1.1e-09	tRNA
	13	tRNA	RF00005	scaffold_1	-	CL00001	14160739	14160668	-	0.57	65.4	1.7e-09	tRNA
	14	tRNA	RF00005	scaffold_1	-	CL00001	16902575	16902646	+	0.57	65.4	1.7e-09	tRNA
	15	tRNA	RF00005	scaffold_1	-	CL00001	1790498	1790568	+	0.59	65.4	1.8e-09	tRNA
	16	tRNA	RF00005	scaffold_1	-	CL00001	5064671	5064598	-	0.58	64.2	3.8e-09	tRNA
	17	tRNA	RF00005	scaffold_1	-	CL00001	9212361	9212288	-	0.58	64.2	3.8e-09	tRNA
	18	tRNA	RF00005	scaffold_1	-	CL00001	17990015	17989942	-	0.58	64.2	3.8e-09	tRNA
	19	tRNA	RF00005	scaffold_1	-	CL00001	19994294	19994221	-	0.58	64.2	3.8e-09	tRNA
	20	tRNA	RF00005	scaffold_1	-	CL00001	32254676	32254749	+	0.58	64.2	3.8e-09	tRNA
	21	tRNA	RF00005	scaffold_1	-	CL00001	18037598	18037527	-	0.51	62.8	9.3e-09	tRNA
	22	tRNA	RF00005	scaffold_1	-	CL00001	17217448	17217377	-	0.44	62.5	1.1e-08	tRNA
	23	tRNA	RF00005	scaffold_1	-	CL00001	27900506	27900435	-	0.44	62.5	1.1e-08	tRNA
	24	tRNA	RF00005	scaffold_1	-	CL00001	29489077	29489006	-	0.44	62.5	1.1e-08	tRNA
	25	tRNA	RF00005	scaffold_1	-	CL00001	20971869	20971797	-	0.58	62.4	1.2e-08	tRNA
	26	tRNA	RF00005	scaffold_1	-	CL00001	8172138	8172058	-	0.58	62.1	1.4e-08	tRNA
	27	tRNA	RF00005	scaffold_1	-	CL00001	3719173	3719247	+	0.55	61.1	2.8e-08	tRNA
	28	tRNA	RF00005	scaffold_1	-	CL00001	10813900	10813827	-	0.51	60.7	3.5e-08	tRNA
	29	tRNA	RF00005	scaffold_1	-	CL00001	14057831	14057758	-	0.51	60.7	3.5e-08	tRNA
	30	tRNA	RF00005	scaffold_1	-	CL00001	14293514	14293441	-	0.51	60.7	3.5e-08	tRNA
	31	tRNA	RF00005	scaffold_1	-	CL00001	15738312	15738385	+	0.51	60.7	3.5e-08	tRNA
	32	tRNA	RF00005	scaffold_1	-	CL00001	19804263	19804190	-	0.51	60.7	3.5e-08	tRNA
	33	tRNA	RF00005	scaffold_1	-	CL00001	28132999	28132926	-	0.51	60.7	3.5e-08	tRNA
	34	tRNA	RF00005	scaffold_1	-	CL00001	33497737	33497664	-	0.51	60.7	3.5e-08	tRNA
	35	tRNA	RF00005	scaffold_1	-	CL00001	33515691	33515618	-	0.51	60.7	3.5e-08	tRNA
	36	tRNA	RF00005	scaffold_1	-	CL00001	33496694	33496767	+	0.53	60.1	5.2e-08	tRNA
	37	tRNA	RF00005	scaffold_1	-	CL00001	3626279	3626208	-	0.61	60	5.6e-08	tRNA
	38	tRNA	RF00005	scaffold_1	-	CL00001	30414585	30414656	+	0.61	60	5.6e-08	tRNA
	39	tRNA	RF00005	scaffold_1	-	CL00001	18160879	18160807	-	0.58	59.9	6.1e-08	tRNA
	40	tRNA	RF00005	scaffold_1	-	CL00001	9594252	9594180	-	0.56	59.1	1e-07	tRNA
	41	tRNA	RF00005	scaffold_1	-	CL00001	8628897	8628978	+	0.59	59.1	1e-07	tRNA
	42	tRNA	RF00005	scaffold_1	-	CL00001	18260448	18260367	-	0.59	59.1	1e-07	tRNA
	43	tRNA	RF00005	scaffold_1	-	CL00001	10814345	10814266	-	0.6	58.8	1.2e-07	tRNA
	44	tRNA	RF00005	scaffold_1	-	CL00001	4913710	4913789	+	0.61	58.8	1.2e-07	tRNA
	45	tRNA	RF00005	scaffold_1	-	CL00001	9372707	9372786	+	0.61	58.8	1.2e-07	tRNA
	46	tRNA	RF00005	scaffold_1	-	CL00001	9402067	9401988	-	0.61	58.8	1.2e-07	tRNA
	47	tRNA	RF00005	scaffold_1	-	CL00001	3746049	3745979	-	0.55	58.5	1.4e-07	tRNA
	48	tRNA	RF00005	scaffold_1	-	CL00001	5690498	5690428	-	0.55	58.5	1.4e-07	tRNA
	49	tRNA	RF00005	scaffold_1	-	CL00001	7199308	7199238	-	0.55	58.5	1.4e-07	tRNA
	50	tRNA	RF00005	scaffold_1	-	CL00001	12658033	12657963	-	0.55	58.5	1.4e-07	tRNA
	51	tRNA	RF00005	scaffold_1	-	CL00001	18627219	18627149	-	0.55	58.5	1.4e-07	tRNA
	52	tRNA	RF00005	scaffold_1	-	CL00001	10953313	10953385	+	0.55	58.1	1.9e-07	tRNA
	53	tRNA	RF00005	scaffold_1	-	CL00001	12491741	12491670	-	0.61	57.9	2.1e-07	tRNA
	54	tRNA	RF00005	scaffold_1	-	CL00001	19844081	19844152	+	0.6	57.8	2.2e-07	tRNA
	55	tRNA	RF00005	scaffold_1	-	CL00001	7867762	7867832	+	0.55	57.2	3.3e-07	tRNA
	56	tRNA	RF00005	scaffold_1	-	CL00001	14215728	14215658	-	0.55	57.2	3.3e-07	tRNA
	57	tRNA	RF00005	scaffold_1	-	CL00001	14752973	14752903	-	0.55	57.2	3.3e-07	tRNA
	58	tRNA	RF00005	scaffold_1	-	CL00001	14756244	14756174	-	0.55	57.2	3.3e-07	tRNA
	59	tRNA	RF00005	scaffold_1	-	CL00001	6936636	6936707	+	0.49	56.8	4.3e-07	tRNA
	60	tRNA	RF00005	scaffold_1	-	CL00001	14556648	14556719	+	0.49	56.8	4.3e-07	tRNA
	61	tRNA	RF00005	scaffold_1	-	CL00001	5608391	5608310	-	0.54	56.5	5.4e-07	tRNA
	62	tRNA	RF00005	scaffold_1	-	CL00001	8286609	8286681	+	0.58	55.9	7.8e-07	tRNA
	63	tRNA	RF00005	scaffold_1	-	CL00001	12337271	12337200	-	0.53	55.8	8.2e-07	tRNA
	64	tRNA	RF00005	scaffold_1	-	CL00001	3427473	3427554	+	0.56	55.8	8.3e-07	tRNA
	65	tRNA	RF00005	scaffold_1	-	CL00001	18273406	18273325	-	0.56	55.8	8.3e-07	tRNA
	66	tRNA	RF00005	scaffold_1	-	CL00001	18857704	18857778	+	0.51	55.5	1e-06	tRNA
	67	tRNA	RF00005	scaffold_1	-	CL00001	1565350	1565422	+	0.59	54.8	1.6e-06	tRNA
	68	tRNA	RF00005	scaffold_1	-	CL00001	1569299	1569227	-	0.59	54.8	1.6e-06	tRNA
	69	tRNA	RF00005	scaffold_1	-	CL00001	11125081	11125160	+	0.62	54	2.7e-06	tRNA
	70	tRNA	RF00005	scaffold_1	-	CL00001	12556265	12556336	+	0.53	53.3	4.1e-06	tRNA
	71	tRNA	RF00005	scaffold_1	-	CL00001	1173032	1173103	+	0.58	53.1	4.6e-06	tRNA
	72	tRNA	RF00005	scaffold_1	-	CL00001	5818994	5818923	-	0.58	53.1	4.6e-06	tRNA
	73	tRNA	RF00005	scaffold_1	-	CL00001	16752039	16752110	+	0.58	53.1	4.6e-06	tRNA
	74	tRNA	RF00005	scaffold_1	-	CL00001	6133072	6133002	-	0.54	53.1	4.9e-06	tRNA
	75	tRNA	RF00005	scaffold_1	-	CL00001	6320029	6319955	-	0.51	52.5	7e-06	tRNA
	76	tRNA	RF00005	scaffold_1	-	CL00001	6468582	6468508	-	0.51	52.5	7e-06	tRNA
	77	tRNA	RF00005	scaffold_1	-	CL00001	6199781	6199862	+	0.55	52	9.5e-06	tRNA
	78	tRNA	RF00005	scaffold_1	-	CL00001	18263803	18263884	+	0.55	52	9.5e-06	tRNA
	79	tRNA	RF00005	scaffold_1	-	CL00001	5716415	5716334	-	0.56	51.7	1.2e-05	tRNA
	80	tRNA	RF00005	scaffold_1	-	CL00001	12361841	12361922	+	0.56	51.7	1.2e-05	tRNA
	81	tRNA	RF00005	scaffold_1	-	CL00001	29511156	29511227	+	0.56	51	1.8e-05	tRNA
	82	tRNA	RF00005	scaffold_1	-	CL00001	10050836	10050756	-	0.58	50.5	2.6e-05	tRNA
	83	tRNA	RF00005	scaffold_1	-	CL00001	14118695	14118624	-	0.57	49.7	4.3e-05	tRNA
	84	tRNA	RF00005	scaffold_1	-	CL00001	1497047	1497118	+	0.61	49.3	5.3e-05	tRNA
	85	tRNA	RF00005	scaffold_1	-	CL00001	12878646	12878575	-	0.61	49.3	5.3e-05	tRNA
	86	tRNA	RF00005	scaffold_1	-	CL00001	18441701	18441630	-	0.61	49.3	5.3e-05	tRNA
	87	tRNA	RF00005	scaffold_1	-	CL00001	32607672	32607743	+	0.61	49.3	5.3e-05	tRNA
	88	tRNA	RF00005	scaffold_1	-	CL00001	2782734	2782806	+	0.59	48.7	8.1e-05	tRNA
	89	tRNA	RF00005	scaffold_1	-	CL00001	6951489	6951417	-	0.59	48.7	8.1e-05	tRNA
	90	tRNA	RF00005	scaffold_1	-	CL00001	9061147	9061075	-	0.59	48.7	8.1e-05	tRNA
	91	tRNA	RF00005	scaffold_1	-	CL00001	9089995	9089923	-	0.59	48.7	8.1e-05	tRNA
	92	tRNA	RF00005	scaffold_1	-	CL00001	13739667	13739739	+	0.59	48.7	8.1e-05	tRNA
	93	tRNA	RF00005	scaffold_1	-	CL00001	17922181	17922096	-	0.55	46.5	0.00033	tRNA
	94	tRNA	RF00005	scaffold_1	-	CL00001	15965718	15965808	+	0.36	45.2	0.00076	tRNA
	95	tRNA	RF00005	scaffold_1	-	CL00001	31615060	31614889	-	0.32	43.4	0.0024	tRNA
	96	U5	RF00020	scaffold_1	-	-	17795336	17795453	+	0.48	40.7	3.8	U5 spliceosomal RNA
	97	tRNA	RF00005	scaffold_1	-	CL00001	31613180	31612987	-	0.31	29.5	19	tRNA
	1	tRNA	RF00005	scaffold_2	-	CL00001	18197397	18197468	+	0.51	66.3	7.5e-10	tRNA
	2	tRNA	RF00005	scaffold_2	-	CL00001	22640429	22640358	-	0.51	66.3	7.5e-10	tRNA
	3	tRNA	RF00005	scaffold_2	-	CL00001	8226404	8226476	+	0.58	66.1	8.5e-10	tRNA
	4	tRNA	RF00005	scaffold_2	-	CL00001	8984191	8984119	-	0.58	66.1	8.5e-10	tRNA
	5	tRNA	RF00005	scaffold_2	-	CL00001	4577012	4577083	+	0.57	65.4	1.3e-09	tRNA
	6	tRNA	RF00005	scaffold_2	-	CL00001	1790578	1790508	-	0.59	65.4	1.4e-09	tRNA
	7	tRNA	RF00005	scaffold_2	-	CL00001	11490582	11490654	+	0.52	64.5	2.4e-09	tRNA
	8	tRNA	RF00005	scaffold_2	-	CL00001	15921849	15921921	+	0.52	64.5	2.4e-09	tRNA
	9	tRNA	RF00005	scaffold_2	-	CL00001	15956255	15956183	-	0.52	64.5	2.4e-09	tRNA
	10	tRNA	RF00005	scaffold_2	-	CL00001	1988842	1988915	+	0.58	64.2	3e-09	tRNA
	11	tRNA	RF00005	scaffold_2	-	CL00001	18020740	18020813	+	0.58	64.2	3e-09	tRNA
	12	tRNA	RF00005	scaffold_2	-	CL00001	24839192	24839265	+	0.58	64.2	3e-09	tRNA
	13	tRNA	RF00005	scaffold_2	-	CL00001	14941346	14941418	+	0.56	62.9	6.7e-09	tRNA
	14	tRNA	RF00005	scaffold_2	-	CL00001	15494987	15495059	+	0.56	62.9	6.7e-09	tRNA
	15	tRNA	RF00005	scaffold_2	-	CL00001	20347840	20347911	+	0.51	62.8	7.2e-09	tRNA
	16	tRNA	RF00005	scaffold_2	-	CL00001	11373969	11373898	-	0.44	62.5	8.9e-09	tRNA
	17	tRNA	RF00005	scaffold_2	-	CL00001	15795427	15795356	-	0.44	62.5	8.9e-09	tRNA
	18	tRNA	RF00005	scaffold_2	-	CL00001	1869247	1869176	-	0.54	62.4	9.1e-09	tRNA
	19	tRNA	RF00005	scaffold_2	-	CL00001	22628505	22628577	+	0.58	62.4	9.5e-09	tRNA
	20	tRNA	RF00005	scaffold_2	-	CL00001	18144377	18144305	-	0.59	62	1.2e-08	tRNA
	21	tRNA	RF00005	scaffold_2	-	CL00001	17867968	17867897	-	0.57	61.3	1.9e-08	tRNA
	22	tRNA	RF00005	scaffold_2	-	CL00001	3833651	3833725	+	0.55	61.1	2.2e-08	tRNA
	23	tRNA	RF00005	scaffold_2	-	CL00001	7845480	7845554	+	0.55	61.1	2.2e-08	tRNA
	24	tRNA	RF00005	scaffold_2	-	CL00001	17221672	17221745	+	0.51	60.7	2.7e-08	tRNA
	25	tRNA	RF00005	scaffold_2	-	CL00001	17296165	17296092	-	0.51	60.7	2.7e-08	tRNA
	26	tRNA	RF00005	scaffold_2	-	CL00001	23432283	23432356	+	0.51	60.7	2.7e-08	tRNA
	27	tRNA	RF00005	scaffold_2	-	CL00001	7617118	7617048	-	0.44	60.5	3.1e-08	tRNA
	28	tRNA	RF00005	scaffold_2	-	CL00001	7582491	7582419	-	0.58	59.9	4.7e-08	tRNA
	29	tRNA	RF00005	scaffold_2	-	CL00001	4814320	4814249	-	0.5	59.7	5.2e-08	tRNA
	30	tRNA	RF00005	scaffold_2	-	CL00001	13754160	13754231	+	0.5	59.7	5.2e-08	tRNA
	31	tRNA	RF00005	scaffold_2	-	CL00001	17792533	17792462	-	0.5	59.7	5.2e-08	tRNA
	32	tRNA	RF00005	scaffold_2	-	CL00001	22200572	22200501	-	0.5	59.7	5.2e-08	tRNA
	33	tRNA	RF00005	scaffold_2	-	CL00001	2779822	2779903	+	0.59	59.1	7.7e-08	tRNA
	34	tRNA	RF00005	scaffold_2	-	CL00001	12592759	12592678	-	0.59	59.1	7.7e-08	tRNA
	35	tRNA	RF00005	scaffold_2	-	CL00001	3165739	3165660	-	0.61	58.8	9.6e-08	tRNA
	36	tRNA	RF00005	scaffold_2	-	CL00001	3815283	3815213	-	0.55	58.5	1.1e-07	tRNA
	37	tRNA	RF00005	scaffold_2	-	CL00001	16681540	16681610	+	0.55	58.5	1.1e-07	tRNA
	38	tRNA	RF00005	scaffold_2	-	CL00001	16729882	16729812	-	0.55	58.5	1.1e-07	tRNA
	39	tRNA	RF00005	scaffold_2	-	CL00001	19374396	19374466	+	0.55	58.5	1.1e-07	tRNA
	40	tRNA	RF00005	scaffold_2	-	CL00001	6386612	6386684	+	0.51	58.4	1.2e-07	tRNA
	41	tRNA	RF00005	scaffold_2	-	CL00001	14125780	14125851	+	0.6	57.8	1.7e-07	tRNA
	42	tRNA	RF00005	scaffold_2	-	CL00001	13495187	13495117	-	0.55	57.2	2.6e-07	tRNA
	43	tRNA	RF00005	scaffold_2	-	CL00001	21619461	21619390	-	0.49	56.8	3.3e-07	tRNA
	44	tRNA	RF00005	scaffold_2	-	CL00001	8752053	8751982	-	0.49	56.4	4.4e-07	tRNA
	45	tRNA	RF00005	scaffold_2	-	CL00001	16299605	16299533	-	0.6	55.9	6e-07	tRNA
	46	tRNA	RF00005	scaffold_2	-	CL00001	22346313	22346392	+	0.66	54.7	1.3e-06	tRNA
	47	tRNA	RF00005	scaffold_2	-	CL00001	6387238	6387310	+	0.52	54.4	1.5e-06	tRNA
	48	tRNA	RF00005	scaffold_2	-	CL00001	15440393	15440463	+	0.54	53.7	2.6e-06	tRNA
	49	tRNA	RF00005	scaffold_2	-	CL00001	2780327	2780246	-	0.6	53.4	3e-06	tRNA
	50	tRNA	RF00005	scaffold_2	-	CL00001	13947498	13947569	+	0.53	53.4	3.1e-06	tRNA
	51	tRNA	RF00005	scaffold_2	-	CL00001	2309546	2309475	-	0.58	53.1	3.6e-06	tRNA
	52	tRNA	RF00005	scaffold_2	-	CL00001	15517511	15517592	+	0.55	52	7.4e-06	tRNA
	53	tRNA	RF00005	scaffold_2	-	CL00001	25227477	25227396	-	0.55	52	7.4e-06	tRNA
	54	tRNA	RF00005	scaffold_2	-	CL00001	12453159	12453240	+	0.56	51.7	8.9e-06	tRNA
	55	tRNA	RF00005	scaffold_2	-	CL00001	19391469	19391550	+	0.56	51.7	8.9e-06	tRNA
	56	tRNA	RF00005	scaffold_2	-	CL00001	16022725	16022653	-	0.56	50.7	1.7e-05	tRNA
	57	tRNA	RF00005	scaffold_2	-	CL00001	5520955	5521026	+	0.61	49.3	4.1e-05	tRNA
	58	tRNA	RF00005	scaffold_2	-	CL00001	7853018	7853089	+	0.61	49.3	4.1e-05	tRNA
	59	tRNA	RF00005	scaffold_2	-	CL00001	7888859	7888788	-	0.61	49.3	4.1e-05	tRNA
	60	tRNA	RF00005	scaffold_2	-	CL00001	13241123	13241052	-	0.61	49.3	4.1e-05	tRNA
	61	tRNA	RF00005	scaffold_2	-	CL00001	18612671	18612600	-	0.61	49.3	4.1e-05	tRNA
	62	tRNA	RF00005	scaffold_2	-	CL00001	23053507	23053578	+	0.61	49.3	4.1e-05	tRNA
	63	tRNA	RF00005	scaffold_2	-	CL00001	5310944	5310872	-	0.59	48.7	6.2e-05	tRNA
	64	tRNA	RF00005	scaffold_2	-	CL00001	6102476	6102559	+	0.55	46.7	0.00023	tRNA
	65	tRNA	RF00005	scaffold_2	-	CL00001	6163807	6163724	-	0.55	46.7	0.00023	tRNA
	66	tRNA	RF00005	scaffold_2	-	CL00001	13971160	13971244	+	0.55	46.6	0.00024	tRNA
	67	tRNA	RF00005	scaffold_2	-	CL00001	4124775	4124859	+	0.55	46.6	0.00024	tRNA
	68	tRNA	RF00005	scaffold_2	-	CL00001	8155570	8155655	+	0.51	46.6	0.00024	tRNA
	69	tRNA	RF00005	scaffold_2	-	CL00001	16357269	16357198	-	0.6	45.4	0.00051	tRNA
	70	tRNA	RF00005	scaffold_2	-	CL00001	14915806	14915716	-	0.38	42.9	0.0025	tRNA
	71	tRNA	RF00005	scaffold_2	-	CL00001	21705620	21705716	+	0.51	41.9	0.0049	tRNA
	72	tRNA	RF00005	scaffold_2	-	CL00001	3938236	3938165	-	0.44	29.7	13	tRNA
	1	5S_rRNA	RF00001	scaffold_3	-	CL00113	1809957	1810076	+	0.57	86.2	5.7e-14	5S ribosomal RNA
	2	5S_rRNA	RF00001	scaffold_3	-	CL00113	1810819	1810938	+	0.57	86.2	5.7e-14	5S ribosomal RNA
	3	5S_rRNA	RF00001	scaffold_3	-	CL00113	1839332	1839451	+	0.57	86.2	5.7e-14	5S ribosomal RNA
	4	5S_rRNA	RF00001	scaffold_3	-	CL00113	1885508	1885627	+	0.57	86.2	5.7e-14	5S ribosomal RNA
	5	5S_rRNA	RF00001	scaffold_3	-	CL00113	6042498	6042617	+	0.57	86.2	5.7e-14	5S ribosomal RNA
	6	5S_rRNA	RF00001	scaffold_3	-	CL00113	6043763	6043882	+	0.57	86.2	5.7e-14	5S ribosomal RNA
	7	U2	RF00004	scaffold_3	-	CL00006	10384084	10384266	+	0.5	81.2	7.4e-12	U2 spliceosomal RNA
	8	tRNA	RF00005	scaffold_3	-	CL00001	9537332	9537259	-	0.58	71.4	2.5e-11	tRNA
	9	tRNA	RF00005	scaffold_3	-	CL00001	2313709	2313782	+	0.59	70.8	3.7e-11	tRNA
	10	tRNA	RF00005	scaffold_3	-	CL00001	16302870	16302797	-	0.59	70.8	3.7e-11	tRNA
	11	tRNA	RF00005	scaffold_3	-	CL00001	21239205	21239132	-	0.59	70.8	3.7e-11	tRNA
	12	tRNA	RF00005	scaffold_3	-	CL00001	22887975	22887902	-	0.59	70.8	3.7e-11	tRNA
	13	tRNA	RF00005	scaffold_3	-	CL00001	4522931	4522859	-	0.58	66.6	5.4e-10	tRNA
	14	tRNA	RF00005	scaffold_3	-	CL00001	8035136	8035064	-	0.58	66.6	5.4e-10	tRNA
	15	tRNA	RF00005	scaffold_3	-	CL00001	20968050	20968122	+	0.58	66.6	5.4e-10	tRNA
	16	tRNA	RF00005	scaffold_3	-	CL00001	20556123	20556195	+	0.51	66.1	7.3e-10	tRNA
	17	tRNA	RF00005	scaffold_3	-	CL00001	4747140	4747068	-	0.58	66.1	7.4e-10	tRNA
	18	tRNA	RF00005	scaffold_3	-	CL00001	11137805	11137733	-	0.58	66.1	7.4e-10	tRNA
	19	tRNA	RF00005	scaffold_3	-	CL00001	12605445	12605373	-	0.58	66.1	7.4e-10	tRNA
	20	tRNA	RF00005	scaffold_3	-	CL00001	19346616	19346544	-	0.58	66.1	7.4e-10	tRNA
	21	tRNA	RF00005	scaffold_3	-	CL00001	8280073	8280000	-	0.58	64.2	2.6e-09	tRNA
	22	tRNA	RF00005	scaffold_3	-	CL00001	8511499	8511572	+	0.58	64.2	2.6e-09	tRNA
	23	tRNA	RF00005	scaffold_3	-	CL00001	16896624	16896553	-	0.54	63.2	4.9e-09	tRNA
	24	tRNA	RF00005	scaffold_3	-	CL00001	13829471	13829400	-	0.51	62.9	5.7e-09	tRNA
	25	tRNA	RF00005	scaffold_3	-	CL00001	1351591	1351519	-	0.56	62.9	5.9e-09	tRNA
	26	tRNA	RF00005	scaffold_3	-	CL00001	15950509	15950438	-	0.51	62.8	6.3e-09	tRNA
	27	tRNA	RF00005	scaffold_3	-	CL00001	10584726	10584797	+	0.44	62.5	7.8e-09	tRNA
	28	tRNA	RF00005	scaffold_3	-	CL00001	15696215	15696144	-	0.44	62.5	7.8e-09	tRNA
	29	tRNA	RF00005	scaffold_3	-	CL00001	5001225	5001305	+	0.58	62.1	9.7e-09	tRNA
	30	tRNA	RF00005	scaffold_3	-	CL00001	13541503	13541429	-	0.55	61.1	1.9e-08	tRNA
	31	tRNA	RF00005	scaffold_3	-	CL00001	10959988	10959917	-	0.53	61	2e-08	tRNA
	32	tRNA	RF00005	scaffold_3	-	CL00001	19048033	19047961	-	0.58	59.9	4.1e-08	tRNA
	33	tRNA	RF00005	scaffold_3	-	CL00001	4415643	4415714	+	0.5	59.7	4.5e-08	tRNA
	34	tRNA	RF00005	scaffold_3	-	CL00001	4417113	4417042	-	0.5	59.7	4.5e-08	tRNA
	35	tRNA	RF00005	scaffold_3	-	CL00001	18439381	18439452	+	0.5	59.7	4.5e-08	tRNA
	36	tRNA	RF00005	scaffold_3	-	CL00001	19391381	19391310	-	0.5	59.7	4.5e-08	tRNA
	37	tRNA	RF00005	scaffold_3	-	CL00001	16478923	16478852	-	0.44	58.6	9.2e-08	tRNA
	38	tRNA	RF00005	scaffold_3	-	CL00001	10933087	10933008	-	0.61	58.6	9.2e-08	tRNA
	39	tRNA	RF00005	scaffold_3	-	CL00001	10893203	10893133	-	0.55	58.5	9.7e-08	tRNA
	40	tRNA	RF00005	scaffold_3	-	CL00001	16482004	16482075	+	0.47	57.9	1.4e-07	tRNA
	41	tRNA	RF00005	scaffold_3	-	CL00001	9072668	9072738	+	0.55	57.2	2.2e-07	tRNA
	42	tRNA	RF00005	scaffold_3	-	CL00001	14253096	14253026	-	0.55	57.2	2.2e-07	tRNA
	43	tRNA	RF00005	scaffold_3	-	CL00001	14258092	14258162	+	0.55	57.2	2.2e-07	tRNA
	44	tRNA	RF00005	scaffold_3	-	CL00001	14844210	14844137	-	0.57	56.8	2.9e-07	tRNA
	45	tRNA	RF00005	scaffold_3	-	CL00001	9844036	9844107	+	0.49	56.8	2.9e-07	tRNA
	46	tRNA	RF00005	scaffold_3	-	CL00001	10102502	10102573	+	0.49	56.8	2.9e-07	tRNA
	47	tRNA	RF00005	scaffold_3	-	CL00001	16122268	16122339	+	0.49	56.8	2.9e-07	tRNA
	48	tRNA	RF00005	scaffold_3	-	CL00001	20364138	20364209	+	0.49	56.8	2.9e-07	tRNA
	49	tRNA	RF00005	scaffold_3	-	CL00001	21034782	21034861	+	0.43	56.4	3.8e-07	tRNA
	50	tRNA	RF00005	scaffold_3	-	CL00001	7290267	7290194	-	0.57	55.8	5.7e-07	tRNA
	51	tRNA	RF00005	scaffold_3	-	CL00001	18341765	18341693	-	0.56	55.4	7.2e-07	tRNA
	52	tRNA	RF00005	scaffold_3	-	CL00001	4416100	4416029	-	0.58	53.1	3.1e-06	tRNA
	53	tRNA	RF00005	scaffold_3	-	CL00001	4416656	4416727	+	0.58	53.1	3.1e-06	tRNA
	54	tRNA	RF00005	scaffold_3	-	CL00001	7589630	7589558	-	0.58	52.7	4.2e-06	tRNA
	55	tRNA	RF00005	scaffold_3	-	CL00001	21993411	21993330	-	0.55	52	6.5e-06	tRNA
	56	tRNA	RF00005	scaffold_3	-	CL00001	9652161	9652080	-	0.55	51.7	7.9e-06	tRNA
	57	tRNA	RF00005	scaffold_3	-	CL00001	18065367	18065297	-	0.56	51.6	8.6e-06	tRNA
	58	tRNA	RF00005	scaffold_3	-	CL00001	20988138	20988057	-	0.4	51	1.3e-05	tRNA
	59	tRNA	RF00005	scaffold_3	-	CL00001	13075304	13075233	-	0.57	49.9	2.6e-05	tRNA
	60	tRNA	RF00005	scaffold_3	-	CL00001	7682862	7682933	+	0.61	49.3	3.6e-05	tRNA
	61	tRNA	RF00005	scaffold_3	-	CL00001	15050599	15050528	-	0.6	49.1	4.2e-05	tRNA
	62	tRNA	RF00005	scaffold_3	-	CL00001	16555292	16555220	-	0.59	48.7	5.5e-05	tRNA
	63	tRNA	RF00005	scaffold_3	-	CL00001	18037458	18037386	-	0.59	48.7	5.5e-05	tRNA
	64	tRNA	RF00005	scaffold_3	-	CL00001	14569867	14569795	-	0.59	48.3	7.2e-05	tRNA
	65	tRNA	RF00005	scaffold_3	-	CL00001	17951893	17951976	+	0.55	46.7	0.0002	tRNA
	66	tRNA	RF00005	scaffold_3	-	CL00001	12997966	12998050	+	0.55	46.6	0.00021	tRNA
	67	tRNA	RF00005	scaffold_3	-	CL00001	19591793	19591723	-	0.37	37.3	0.082	tRNA
	68	Histone3	RF00032	scaffold_3	-	-	10268301	10268347	+	0.15	25.9	1.7	Histone 3' UTR stem-loop
	1	RNaseP_nuc	RF00009	scaffold_4	-	CL00002	13021833	13022087	+	0.49	109.2	3.7e-29	Nuclear RNase P
	2	RNase_MRP	RF00030	scaffold_4	-	CL00002	18248323	18248545	+	0.45	94.6	2.9e-21	RNase MRP
	3	U2	RF00004	scaffold_4	-	CL00006	7167685	7167867	+	0.5	81.6	4.9e-12	U2 spliceosomal RNA
	4	tRNA	RF00005	scaffold_4	-	CL00001	3942687	3942760	+	0.59	70.8	3.2e-11	tRNA
	5	tRNA	RF00005	scaffold_4	-	CL00001	8487385	8487458	+	0.59	70.8	3.2e-11	tRNA
	6	tRNA	RF00005	scaffold_4	-	CL00001	5334171	5334243	+	0.58	66.6	4.7e-10	tRNA
	7	tRNA	RF00005	scaffold_4	-	CL00001	13353459	13353531	+	0.58	66.6	4.7e-10	tRNA
	8	tRNA	RF00005	scaffold_4	-	CL00001	13855058	13854986	-	0.58	66.1	6.5e-10	tRNA
	9	tRNA	RF00005	scaffold_4	-	CL00001	17651037	17650965	-	0.58	66.1	6.5e-10	tRNA
	10	tRNA	RF00005	scaffold_4	-	CL00001	17811855	17811784	-	0.57	65.4	1e-09	tRNA
	11	tRNA	RF00005	scaffold_4	-	CL00001	833575	833504	-	0.54	64.2	2.2e-09	tRNA
	12	tRNA	RF00005	scaffold_4	-	CL00001	4206376	4206305	-	0.54	64.2	2.2e-09	tRNA
	13	tRNA	RF00005	scaffold_4	-	CL00001	4207300	4207229	-	0.54	64.2	2.2e-09	tRNA
	14	tRNA	RF00005	scaffold_4	-	CL00001	4207727	4207798	+	0.54	64.2	2.2e-09	tRNA
	15	tRNA	RF00005	scaffold_4	-	CL00001	9329662	9329591	-	0.56	63.1	4.4e-09	tRNA
	16	tRNA	RF00005	scaffold_4	-	CL00001	9308486	9308415	-	0.51	62.8	5.5e-09	tRNA
	17	tRNA	RF00005	scaffold_4	-	CL00001	16809992	16809912	-	0.58	62.1	8.4e-09	tRNA
	18	tRNA	RF00005	scaffold_4	-	CL00001	3353278	3353206	-	0.58	61.8	1.1e-08	tRNA
	19	tRNA	RF00005	scaffold_4	-	CL00001	10513221	10513292	+	0.5	59.7	4e-08	tRNA
	20	tRNA	RF00005	scaffold_4	-	CL00001	2263936	2264007	+	0.6	58.9	6.5e-08	tRNA
	21	tRNA	RF00005	scaffold_4	-	CL00001	1046245	1046166	-	0.61	58.8	7.3e-08	tRNA
	22	tRNA	RF00005	scaffold_4	-	CL00001	3076975	3077054	+	0.61	58.8	7.3e-08	tRNA
	23	tRNA	RF00005	scaffold_4	-	CL00001	7734797	7734876	+	0.61	58.8	7.3e-08	tRNA
	24	tRNA	RF00005	scaffold_4	-	CL00001	16820900	16820980	+	0.57	58.6	8e-08	tRNA
	25	tRNA	RF00005	scaffold_4	-	CL00001	7443143	7443215	+	0.63	58.5	8.4e-08	tRNA
	26	tRNA	RF00005	scaffold_4	-	CL00001	3749515	3749585	+	0.55	58.5	8.5e-08	tRNA
	27	tRNA	RF00005	scaffold_4	-	CL00001	7398012	7397942	-	0.55	58.5	8.5e-08	tRNA
	28	tRNA	RF00005	scaffold_4	-	CL00001	8851118	8851188	+	0.55	58.5	8.5e-08	tRNA
	29	tRNA	RF00005	scaffold_4	-	CL00001	13771769	13771699	-	0.55	58.5	8.5e-08	tRNA
	30	tRNA	RF00005	scaffold_4	-	CL00001	1248338	1248259	-	0.44	58.2	1.1e-07	tRNA
	31	tRNA	RF00005	scaffold_4	-	CL00001	12816576	12816504	-	0.55	58.1	1.1e-07	tRNA
	32	tRNA	RF00005	scaffold_4	-	CL00001	10241019	10241090	+	0.6	57.8	1.3e-07	tRNA
	33	tRNA	RF00005	scaffold_4	-	CL00001	8649774	8649844	+	0.45	57.6	1.5e-07	tRNA
	34	tRNA	RF00005	scaffold_4	-	CL00001	5566293	5566363	+	0.52	57.2	2e-07	tRNA
	36	tRNA	RF00005	scaffold_4	-	CL00001	8672205	8672134	-	0.49	56.8	2.6e-07	tRNA
	37	tRNA	RF00005	scaffold_4	-	CL00001	11560426	11560497	+	0.49	56.8	2.6e-07	tRNA
	38	tRNA	RF00005	scaffold_4	-	CL00001	16860134	16860205	+	0.49	56.8	2.6e-07	tRNA
	39	tRNA	RF00005	scaffold_4	-	CL00001	6304437	6304508	+	0.58	55.1	7.5e-07	tRNA
	40	tRNA	RF00005	scaffold_4	-	CL00001	19051723	19051652	-	0.5	54	1.5e-06	tRNA
	41	tRNA	RF00005	scaffold_4	-	CL00001	18351557	18351483	-	0.47	53.3	2.4e-06	tRNA
	42	tRNA	RF00005	scaffold_4	-	CL00001	16259946	16259875	-	0.53	53.3	2.4e-06	tRNA
	43	tRNA	RF00005	scaffold_4	-	CL00001	965711	965639	-	0.53	51.9	6.2e-06	tRNA
	44	tRNA	RF00005	scaffold_4	-	CL00001	3608546	3608465	-	0.56	51.7	6.9e-06	tRNA
	45	tRNA	RF00005	scaffold_4	-	CL00001	9162143	9162224	+	0.56	51.7	6.9e-06	tRNA
	46	tRNA	RF00005	scaffold_4	-	CL00001	12320761	12320842	+	0.56	51.7	6.9e-06	tRNA
	47	tRNA	RF00005	scaffold_4	-	CL00001	16155528	16155598	+	0.51	51	1.1e-05	tRNA
	48	tRNA	RF00005	scaffold_4	-	CL00001	6413463	6413392	-	0.61	49.5	2.8e-05	tRNA
	49	tRNA	RF00005	scaffold_4	-	CL00001	13088990	13089061	+	0.61	49.3	3.1e-05	tRNA
	50	tRNA	RF00005	scaffold_4	-	CL00001	18131295	18131366	+	0.61	49.3	3.1e-05	tRNA
	51	tRNA	RF00005	scaffold_4	-	CL00001	4908455	4908526	+	0.65	47.1	0.00013	tRNA
	52	tRNA	RF00005	scaffold_4	-	CL00001	404016	403931	-	0.55	46.5	0.0002	tRNA
	53	tRNA	RF00005	scaffold_4	-	CL00001	6305096	6305167	+	0.46	37.3	0.072	tRNA
	1	LSU_rRNA_eukarya	RF02543	scaffold_5	-	CL00112	10480503	10477745	-	0.46	2030	0	Eukaryotic large subunit ribosomal RNA
	2	LSU_rRNA_eukarya	RF02543	scaffold_5	-	CL00112	10486773	10484015	-	0.46	2030	0	Eukaryotic large subunit ribosomal RNA
	3	LSU_rRNA_eukarya	RF02543	scaffold_5	-	CL00112	10492804	10490046	-	0.46	2030	0	Eukaryotic large subunit ribosomal RNA
	4	LSU_rRNA_eukarya	RF02543	scaffold_5	-	CL00112	10498811	10496053	-	0.46	2030	0	Eukaryotic large subunit ribosomal RNA
	5	LSU_rRNA_eukarya	RF02543	scaffold_5	-	CL00112	10504841	10502083	-	0.46	2030	0	Eukaryotic large subunit ribosomal RNA
	6	LSU_rRNA_eukarya	RF02543	scaffold_5	-	CL00112	10510869	10508111	-	0.46	2030	0	Eukaryotic large subunit ribosomal RNA
	7	LSU_rRNA_eukarya	RF02543	scaffold_5	-	CL00112	10516892	10514134	-	0.46	2030	0	Eukaryotic large subunit ribosomal RNA
	8	LSU_rRNA_eukarya	RF02543	scaffold_5	-	CL00112	10522923	10520165	-	0.46	2030	0	Eukaryotic large subunit ribosomal RNA
	9	LSU_rRNA_eukarya	RF02543	scaffold_5	-	CL00112	10529244	10526486	-	0.46	2030	0	Eukaryotic large subunit ribosomal RNA
	10	LSU_rRNA_eukarya	RF02543	scaffold_5	-	CL00112	10541316	10538558	-	0.46	2030	0	Eukaryotic large subunit ribosomal RNA
	11	LSU_rRNA_eukarya	RF02543	scaffold_5	-	CL00112	10547338	10544580	-	0.46	2030	0	Eukaryotic large subunit ribosomal RNA
	12	LSU_rRNA_eukarya	RF02543	scaffold_5	-	CL00112	10553367	10550609	-	0.46	2030	0	Eukaryotic large subunit ribosomal RNA
	13	LSU_rRNA_eukarya	RF02543	scaffold_5	-	CL00112	10559384	10556626	-	0.46	2030	0	Eukaryotic large subunit ribosomal RNA
	14	LSU_rRNA_eukarya	RF02543	scaffold_5	-	CL00112	10565423	10562665	-	0.46	2030	0	Eukaryotic large subunit ribosomal RNA
	15	LSU_rRNA_eukarya	RF02543	scaffold_5	-	CL00112	10577256	10574498	-	0.46	2030	0	Eukaryotic large subunit ribosomal RNA
	16	LSU_rRNA_eukarya	RF02543	scaffold_5	-	CL00112	10571448	10568691	-	0.46	2021.8	0	Eukaryotic large subunit ribosomal RNA
	17	LSU_rRNA_eukarya	RF02543	scaffold_5	-	CL00112	10535284	10532528	-	0.46	2012.4	0	Eukaryotic large subunit ribosomal RNA
	50	SSU_rRNA_eukarya	RF01960	scaffold_5	-	CL00111	10482378	10480807	-	0.48	1218.6	0	Eukaryotic small subunit ribosomal RNA
	51	SSU_rRNA_eukarya	RF01960	scaffold_5	-	CL00111	10488648	10487077	-	0.48	1218.6	0	Eukaryotic small subunit ribosomal RNA
	52	SSU_rRNA_eukarya	RF01960	scaffold_5	-	CL00111	10494679	10493108	-	0.48	1218.6	0	Eukaryotic small subunit ribosomal RNA
	53	SSU_rRNA_eukarya	RF01960	scaffold_5	-	CL00111	10500686	10499115	-	0.48	1218.6	0	Eukaryotic small subunit ribosomal RNA
	54	SSU_rRNA_eukarya	RF01960	scaffold_5	-	CL00111	10506716	10505145	-	0.48	1218.6	0	Eukaryotic small subunit ribosomal RNA
	55	SSU_rRNA_eukarya	RF01960	scaffold_5	-	CL00111	10512744	10511173	-	0.48	1218.6	0	Eukaryotic small subunit ribosomal RNA
	56	SSU_rRNA_eukarya	RF01960	scaffold_5	-	CL00111	10518767	10517196	-	0.48	1218.6	0	Eukaryotic small subunit ribosomal RNA
	57	SSU_rRNA_eukarya	RF01960	scaffold_5	-	CL00111	10531119	10529548	-	0.48	1218.6	0	Eukaryotic small subunit ribosomal RNA
	58	SSU_rRNA_eukarya	RF01960	scaffold_5	-	CL00111	10537159	10535588	-	0.48	1218.6	0	Eukaryotic small subunit ribosomal RNA
	59	SSU_rRNA_eukarya	RF01960	scaffold_5	-	CL00111	10543191	10541620	-	0.48	1218.6	0	Eukaryotic small subunit ribosomal RNA
	60	SSU_rRNA_eukarya	RF01960	scaffold_5	-	CL00111	10549213	10547642	-	0.48	1218.6	0	Eukaryotic small subunit ribosomal RNA
	61	SSU_rRNA_eukarya	RF01960	scaffold_5	-	CL00111	10555242	10553671	-	0.48	1218.6	0	Eukaryotic small subunit ribosomal RNA
	62	SSU_rRNA_eukarya	RF01960	scaffold_5	-	CL00111	10561259	10559688	-	0.48	1218.6	0	Eukaryotic small subunit ribosomal RNA
	63	SSU_rRNA_eukarya	RF01960	scaffold_5	-	CL00111	10567298	10565727	-	0.48	1218.6	0	Eukaryotic small subunit ribosomal RNA
	64	SSU_rRNA_eukarya	RF01960	scaffold_5	-	CL00111	10573323	10571752	-	0.48	1218.6	0	Eukaryotic small subunit ribosomal RNA
	65	SSU_rRNA_eukarya	RF01960	scaffold_5	-	CL00111	10579131	10577560	-	0.48	1218.6	0	Eukaryotic small subunit ribosomal RNA
	67	SSU_rRNA_eukarya	RF01960	scaffold_5	-	CL00111	10525091	10523227	-	0.48	1208.9	0	Eukaryotic small subunit ribosomal RNA
	120	5_8S_rRNA	RF00002	scaffold_5	-	CL00112	10480728	10480571	-	0.44	81.5	2.3e-16	5.8S ribosomal RNA
	121	5_8S_rRNA	RF00002	scaffold_5	-	CL00112	10486998	10486841	-	0.44	81.5	2.3e-16	5.8S ribosomal RNA
	122	5_8S_rRNA	RF00002	scaffold_5	-	CL00112	10493029	10492872	-	0.44	81.5	2.3e-16	5.8S ribosomal RNA
	123	5_8S_rRNA	RF00002	scaffold_5	-	CL00112	10499036	10498879	-	0.44	81.5	2.3e-16	5.8S ribosomal RNA
	124	5_8S_rRNA	RF00002	scaffold_5	-	CL00112	10505066	10504909	-	0.44	81.5	2.3e-16	5.8S ribosomal RNA
	125	5_8S_rRNA	RF00002	scaffold_5	-	CL00112	10511094	10510937	-	0.44	81.5	2.3e-16	5.8S ribosomal RNA
	126	5_8S_rRNA	RF00002	scaffold_5	-	CL00112	10517117	10516960	-	0.44	81.5	2.3e-16	5.8S ribosomal RNA
	127	5_8S_rRNA	RF00002	scaffold_5	-	CL00112	10523148	10522991	-	0.44	81.5	2.3e-16	5.8S ribosomal RNA
	128	5_8S_rRNA	RF00002	scaffold_5	-	CL00112	10529469	10529312	-	0.44	81.5	2.3e-16	5.8S ribosomal RNA
	129	5_8S_rRNA	RF00002	scaffold_5	-	CL00112	10535509	10535352	-	0.44	81.5	2.3e-16	5.8S ribosomal RNA
	130	5_8S_rRNA	RF00002	scaffold_5	-	CL00112	10541541	10541384	-	0.44	81.5	2.3e-16	5.8S ribosomal RNA
	131	5_8S_rRNA	RF00002	scaffold_5	-	CL00112	10547563	10547406	-	0.44	81.5	2.3e-16	5.8S ribosomal RNA
	132	5_8S_rRNA	RF00002	scaffold_5	-	CL00112	10553592	10553435	-	0.44	81.5	2.3e-16	5.8S ribosomal RNA
	133	5_8S_rRNA	RF00002	scaffold_5	-	CL00112	10559609	10559452	-	0.44	81.5	2.3e-16	5.8S ribosomal RNA
	134	5_8S_rRNA	RF00002	scaffold_5	-	CL00112	10565648	10565491	-	0.44	81.5	2.3e-16	5.8S ribosomal RNA
	135	5_8S_rRNA	RF00002	scaffold_5	-	CL00112	10571673	10571516	-	0.44	81.5	2.3e-16	5.8S ribosomal RNA
	136	5_8S_rRNA	RF00002	scaffold_5	-	CL00112	10577481	10577324	-	0.44	81.5	2.3e-16	5.8S ribosomal RNA
	137	tRNA	RF00005	scaffold_5	-	CL00001	4590488	4590561	+	0.59	70.8	1.9e-11	tRNA
	138	tRNA	RF00005	scaffold_5	-	CL00001	11027982	11027909	-	0.59	70.8	1.9e-11	tRNA
	139	tRNA	RF00005	scaffold_5	-	CL00001	7590453	7590524	+	0.51	66.3	3.5e-10	tRNA
	140	tRNA	RF00005	scaffold_5	-	CL00001	7632710	7632639	-	0.51	66.3	3.5e-10	tRNA
	141	tRNA	RF00005	scaffold_5	-	CL00001	287308	287236	-	0.58	66.1	3.9e-10	tRNA
	142	tRNA	RF00005	scaffold_5	-	CL00001	2306377	2306306	-	0.57	65.4	6.2e-10	tRNA
	143	tRNA	RF00005	scaffold_5	-	CL00001	3536972	3537043	+	0.54	64.2	1.3e-09	tRNA
	144	tRNA	RF00005	scaffold_5	-	CL00001	4835463	4835392	-	0.5	59.7	2.4e-08	tRNA
	145	tRNA	RF00005	scaffold_5	-	CL00001	2203113	2203185	+	0.63	58.5	5.1e-08	tRNA
	146	tRNA	RF00005	scaffold_5	-	CL00001	1183243	1183313	+	0.55	58.5	5.1e-08	tRNA
	147	tRNA	RF00005	scaffold_5	-	CL00001	1205968	1205898	-	0.55	58.5	5.1e-08	tRNA
	148	tRNA	RF00005	scaffold_5	-	CL00001	3192023	3192093	+	0.55	58.5	5.1e-08	tRNA
	149	tRNA	RF00005	scaffold_5	-	CL00001	7437259	7437329	+	0.55	58.5	5.1e-08	tRNA
	150	tRNA	RF00005	scaffold_5	-	CL00001	3299495	3299566	+	0.49	56.8	1.5e-07	tRNA
	151	tRNA	RF00005	scaffold_5	-	CL00001	1826216	1826288	+	0.52	56.8	1.6e-07	tRNA
	152	tRNA	RF00005	scaffold_5	-	CL00001	10402777	10402696	-	0.56	55.8	2.9e-07	tRNA
	153	tRNA	RF00005	scaffold_5	-	CL00001	2203568	2203496	-	0.6	54.7	5.9e-07	tRNA
	154	tRNA	RF00005	scaffold_5	-	CL00001	6476632	6476562	-	0.54	53.7	1.2e-06	tRNA
	155	tRNA	RF00005	scaffold_5	-	CL00001	4300130	4300209	+	0.57	52.4	2.7e-06	tRNA
	156	tRNA	RF00005	scaffold_5	-	CL00001	10707974	10708055	+	0.55	52	3.4e-06	tRNA
	157	tRNA	RF00005	scaffold_5	-	CL00001	319850	319921	+	0.57	49.2	2.1e-05	tRNA
	158	tRNA	RF00005	scaffold_5	-	CL00001	4525857	4525929	+	0.59	48.7	2.9e-05	tRNA
	159	tRNA	RF00005	scaffold_5	-	CL00001	7529118	7529192	+	0.47	48.3	3.7e-05	tRNA
	160	tRNA	RF00005	scaffold_5	-	CL00001	9841772	9841842	+	0.49	46.4	0.00013	tRNA
	161	tRNA	RF00005	scaffold_5	-	CL00001	10115161	10115240	+	0.47	45.1	0.00029	tRNA
	162	tRNA	RF00005	scaffold_5	-	CL00001	3112930	3112859	-	0.47	35.4	0.15	tRNA
	1	tRNA	RF00005	scaffold_6	-	CL00001	937989	937917	-	0.52	66.1	5.9e-11	tRNA
	2	tRNA	RF00005	scaffold_6	-	CL00001	1484701	1484773	+	0.59	62	8.5e-10	tRNA
	3	tRNA	RF00005	scaffold_6	-	CL00001	539810	539731	-	0.61	58.8	6.7e-09	tRNA
	4	tRNA	RF00005	scaffold_6	-	CL00001	415505	415579	+	0.45	58.2	9.8e-09	tRNA
	5	tRNA	RF00005	scaffold_6	-	CL00001	599994	600065	+	0.49	56.8	2.3e-08	tRNA
	1	tRNA	RF00005	scaffold_7	-	CL00001	471184	471256	+	0.51	66.1	4.7e-11	tRNA
	2	tRNA	RF00005	scaffold_7	-	CL00001	1311451	1311523	+	0.52	64.5	1.3e-10	tRNA
	3	tRNA	RF00005	scaffold_7	-	CL00001	1340067	1339996	-	0.61	60	2.4e-09	tRNA
	4	tRNA	RF00005	scaffold_7	-	CL00001	1072897	1072976	+	0.43	58.2	7.8e-09	tRNA
	5	tRNA	RF00005	scaffold_7	-	CL00001	1119954	1120025	+	0.58	53.1	2e-07	tRNA
	6	tRNA	RF00005	scaffold_7	-	CL00001	230430	230359	-	0.61	49.3	2.3e-06	tRNA
	1	tRNA	RF00005	scaffold_9	-	CL00001	624841	624770	-	0.44	62.5	2.9e-10	tRNA
	1	tRNA	RF00005	scaffold_10	-	CL00001	440981	441053	+	0.51	66.1	1.8e-11	tRNA
	1	tRNA	RF00005	scaffold_11	-	CL00001	445348	445421	+	0.58	64.2	5.7e-11	tRNA
	2	tRNA	RF00005	scaffold_11	-	CL00001	50710	50781	+	0.5	59.7	1e-09	tRNA
	1	tRNA	RF00005	scaffold_12	-	CL00001	329814	329744	-	0.55	57.2	4.8e-09	tRNA
	1	tRNA	RF00005	scaffold_13	-	CL00001	208953	209025	+	0.58	66.6	8.3e-12	tRNA
	2	tRNA	RF00005	scaffold_13	-	CL00001	57848	57919	+	0.51	62.9	8.8e-11	tRNA
	3	tRNA	RF00005	scaffold_13	-	CL00001	237669	237739	+	0.55	58.5	1.5e-09	tRNA
	4	tRNA	RF00005	scaffold_13	-	CL00001	319776	319857	+	0.54	56.5	5.7e-09	tRNA
	5	tRNA	RF00005	scaffold_13	-	CL00001	211757	211838	+	0.56	51.7	1.2e-07	tRNA
	1	tRNA	RF00005	scaffold_18	-	CL00001	119461	119533	+	0.58	51.4	1.2e-07	tRNA
	1	tRNA	RF00005	scaffold_19	-	CL00001	63732	63802	+	0.44	60.5	3.1e-10	tRNA
	1	tRNA	RF00005	scaffold_20	-	CL00001	40085	40166	+	0.55	51.7	8.9e-08	tRNA
	1	5S_rRNA	RF00001	scaffold_21	-	CL00113	130213	130101	-	0.55	57.9	1.2e-08	5S ribosomal RNA
	1	tRNA	RF00005	scaffold_23	-	CL00001	109399	109470	+	0.53	55.8	5.4e-09	tRNA
	2	tRNA	RF00005	scaffold_23	-	CL00001	84857	84776	-	0.56	51.7	7.6e-08	tRNA
	1	tRNA	RF00005	scaffold_25	-	CL00001	18582	18511	-	0.58	55.1	7.9e-09	tRNA
	1	tRNA	RF00005	scaffold_26	-	CL00001	189036	189107	+	0.57	61.3	1.5e-10	tRNA
	2	tRNA	RF00005	scaffold_26	-	CL00001	38903	38829	-	0.6	49.2	3.6e-07	tRNA
	1	tRNA	RF00005	scaffold_28	-	CL00001	21125	21052	-	0.59	70.8	3.2e-13	tRNA
	1	5S_rRNA	RF00001	scaffold_29	-	CL00113	127495	127614	+	0.57	86.2	4.9e-16	5S ribosomal RNA
	2	tRNA	RF00005	scaffold_29	-	CL00001	104857	104927	+	0.56	66	6.7e-12	tRNA
	1	tRNA	RF00005	scaffold_30	-	CL00001	53570	53499	-	0.44	58.6	7.7e-10	tRNA
	2	tRNA	RF00005	scaffold_30	-	CL00001	56646	56717	+	0.47	57.9	1.2e-09	tRNA
	1	tRNA	RF00005	scaffold_32	-	CL00001	150544	150640	+	0.51	41.9	3.3e-05	tRNA
	1	tRNA	RF00005	scaffold_33	-	CL00001	93313	93241	-	0.56	62.9	4.6e-11	tRNA
	1	tRNA	RF00005	scaffold_36	-	CL00001	149826	149755	-	0.56	55.4	5.6e-09	tRNA
	1	tRNA	RF00005	scaffold_40	-	CL00001	116493	116564	+	0.51	62.8	4.3e-11	tRNA
	1	tRNA	RF00005	scaffold_52	-	CL00001	1279	1209	-	0.51	51	7.2e-08	tRNA
	1	tRNA	RF00005	scaffold_55	-	CL00001	2537	2466	-	0.61	60	2.1e-10	tRNA
	1	tRNA	RF00005	scaffold_58	-	CL00001	75697	75624	-	0.58	64.2	1.4e-11	tRNA
	1	tRNA	RF00005	scaffold_59	-	CL00001	109257	109330	+	0.58	64.2	1.4e-11	tRNA
	1	tRNA	RF00005	scaffold_65	-	CL00001	317	388	+	0.61	49.5	1.6e-07	tRNA
	1	5S_rRNA	RF00001	scaffold_66	-	CL00113	89008	89127	+	0.57	86.2	2.7e-16	5S ribosomal RNA
	2	5S_rRNA	RF00001	scaffold_66	-	CL00113	89870	89989	+	0.57	86.2	2.7e-16	5S ribosomal RNA
	1	tRNA	RF00005	scaffold_74	-	CL00001	4325	4393	+	0.55	34.8	0.0018	tRNA
	1	tRNA	RF00005	scaffold_77	-	CL00001	76743	76672	-	0.51	66.3	2.8e-12	tRNA
	1	tRNA	RF00005	scaffold_84	-	CL00001	69177	69106	-	0.54	64.2	1e-11	tRNA
	1	5S_rRNA	RF00001	scaffold_85	-	CL00113	2719	2601	-	0.55	73.8	3.8e-13	5S ribosomal RNA
	2	tRNA	RF00005	scaffold_85	-	CL00001	25180	25110	-	0.56	66	3.2e-12	tRNA
	1	tRNA	RF00005	scaffold_93	-	CL00001	43559	43486	-	0.51	60.7	9.4e-11	tRNA
	1	tRNA	RF00005	scaffold_102	-	CL00001	62912	62841	-	0.65	47.1	5.6e-07	tRNA
	1	tRNA	RF00005	scaffold_111	-	CL00001	43113	43186	+	0.58	71.4	8.8e-14	tRNA
	1	tRNA	RF00005	scaffold_119	-	CL00001	78191	78122	-	0.49	30	0.032	tRNA
	1	tRNA	RF00005	scaffold_133	-	CL00001	3536	3608	+	0.56	59.1	2.2e-10	tRNA
	1	tRNA	RF00005	scaffold_136	-	CL00001	55612	55541	-	0.56	55.4	2.4e-09	tRNA
	1	tRNA	RF00005	scaffold_138	-	CL00001	13881	13952	+	0.44	62.5	2.4e-11	tRNA
	1	tRNA	RF00005	scaffold_140	-	CL00001	19821	19750	-	0.61	49.3	1.1e-07	tRNA
	1	tRNA	RF00005	scaffold_146	-	CL00001	1526	1596	+	0.44	60.5	7.8e-11	tRNA
	2	tRNA	RF00005	scaffold_146	-	CL00001	36134	36206	+	0.58	59.9	1.2e-10	tRNA
	1	tRNA	RF00005	scaffold_148	-	CL00001	22360	22444	+	0.54	46.6	6.1e-07	tRNA
	1	tRNA	RF00005	scaffold_150	-	CL00001	20320	20390	+	0.56	51.6	2.5e-08	tRNA
	2	tRNA	RF00005	scaffold_150	-	CL00001	48175	48247	+	0.59	48.7	1.6e-07	tRNA
	1	tRNA	RF00005	scaffold_163	-	CL00001	24203	24282	+	0.61	58.8	2.3e-10	tRNA
	1	tRNA	RF00005	scaffold_168	-	CL00001	33786	33707	-	0.61	58.8	2.2e-10	tRNA
	1	Histone3	RF00032	scaffold_175	-	-	5589	5543	-	0.36	25.3	0.0073	Histone 3' UTR stem-loop
	1	tRNA	RF00005	scaffold_176	-	CL00001	38830	38759	-	0.6	57.8	3.8e-10	tRNA
	1	tRNA	RF00005	scaffold_183	-	CL00001	26215	26406	+	0.32	30.5	0.016	tRNA
	1	tRNA	RF00005	scaffold_199	-	CL00001	4936	5007	+	0.51	66.3	1.4e-12	tRNA
	1	tRNA	RF00005	scaffold_205	-	CL00001	438	523	+	0.55	46.5	4.8e-07	tRNA
	1	tRNA	RF00005	scaffold_210	-	CL00001	2433	2350	-	0.55	46.7	4.2e-07	tRNA
	1	tRNA	RF00005	scaffold_225	-	CL00001	41399	41328	-	0.49	56.8	5.6e-10	tRNA
	2	tRNA	RF00005	scaffold_225	-	CL00001	26565	26637	+	0.59	48.7	1e-07	tRNA
	1	tRNA	RF00005	scaffold_251	-	CL00001	23011	22930	-	0.56	51.7	1.3e-08	tRNA
	1	tRNA	RF00005	scaffold_257	-	CL00001	3139	3206	+	0.51	42.1	6.3e-06	tRNA
	1	5S_rRNA	RF00001	scaffold_273	-	CL00113	370	251	-	0.57	86.2	8.2e-17	5S ribosomal RNA
	2	5S_rRNA	RF00001	scaffold_273	-	CL00113	1650	1531	-	0.57	86.2	8.2e-17	5S ribosomal RNA
	3	5S_rRNA	RF00001	scaffold_273	-	CL00113	2960	2841	-	0.57	86.2	8.2e-17	5S ribosomal RNA
	4	5S_rRNA	RF00001	scaffold_273	-	CL00113	4239	4120	-	0.57	86.2	8.2e-17	5S ribosomal RNA
	5	5S_rRNA	RF00001	scaffold_273	-	CL00113	5519	5400	-	0.57	86.2	8.2e-17	5S ribosomal RNA
	6	5S_rRNA	RF00001	scaffold_273	-	CL00113	6799	6680	-	0.57	86.2	8.2e-17	5S ribosomal RNA
	7	5S_rRNA	RF00001	scaffold_273	-	CL00113	8079	7960	-	0.57	86.2	8.2e-17	5S ribosomal RNA
	8	5S_rRNA	RF00001	scaffold_273	-	CL00113	10640	10521	-	0.57	86.2	8.2e-17	5S ribosomal RNA
	9	5S_rRNA	RF00001	scaffold_273	-	CL00113	11920	11801	-	0.57	86.2	8.2e-17	5S ribosomal RNA
	10	5S_rRNA	RF00001	scaffold_273	-	CL00113	33015	32896	-	0.57	86.2	8.2e-17	5S ribosomal RNA
	11	5S_rRNA	RF00001	scaffold_273	-	CL00113	9357	9240	-	0.57	79.4	4.7e-15	5S ribosomal RNA
	1	5S_rRNA	RF00001	scaffold_278	-	CL00113	2400	2519	+	0.57	86.2	7.9e-17	5S ribosomal RNA
	2	5S_rRNA	RF00001	scaffold_278	-	CL00113	3699	3818	+	0.57	86.2	7.9e-17	5S ribosomal RNA
	3	5S_rRNA	RF00001	scaffold_278	-	CL00113	4995	5114	+	0.57	86.2	7.9e-17	5S ribosomal RNA
	4	5S_rRNA	RF00001	scaffold_278	-	CL00113	6275	6394	+	0.57	86.2	7.9e-17	5S ribosomal RNA
	5	5S_rRNA	RF00001	scaffold_278	-	CL00113	7584	7703	+	0.57	86.2	7.9e-17	5S ribosomal RNA
	6	5S_rRNA	RF00001	scaffold_278	-	CL00113	28232	28351	+	0.57	86.2	7.9e-17	5S ribosomal RNA
	7	5S_rRNA	RF00001	scaffold_278	-	CL00113	29514	29633	+	0.57	86.2	7.9e-17	5S ribosomal RNA
	8	5S_rRNA	RF00001	scaffold_278	-	CL00113	30805	30924	+	0.57	86.2	7.9e-17	5S ribosomal RNA
	1	5S_rRNA	RF00001	scaffold_310	-	CL00113	159	40	-	0.57	86.2	6.8e-17	5S ribosomal RNA
	2	5S_rRNA	RF00001	scaffold_310	-	CL00113	1437	1318	-	0.57	86.2	6.8e-17	5S ribosomal RNA
	3	5S_rRNA	RF00001	scaffold_310	-	CL00113	22073	21954	-	0.57	86.2	6.8e-17	5S ribosomal RNA
	4	5S_rRNA	RF00001	scaffold_310	-	CL00113	23353	23234	-	0.57	86.2	6.8e-17	5S ribosomal RNA
	5	5S_rRNA	RF00001	scaffold_310	-	CL00113	24632	24513	-	0.57	86.2	6.8e-17	5S ribosomal RNA
	6	5S_rRNA	RF00001	scaffold_310	-	CL00113	25906	25787	-	0.57	86.2	6.8e-17	5S ribosomal RNA
	7	5S_rRNA	RF00001	scaffold_310	-	CL00113	27184	27065	-	0.57	86.2	6.8e-17	5S ribosomal RNA
	1	5S_rRNA	RF00001	scaffold_314	-	CL00113	1012	893	-	0.57	86.2	6.6e-17	5S ribosomal RNA
	2	5S_rRNA	RF00001	scaffold_314	-	CL00113	2292	2173	-	0.57	86.2	6.6e-17	5S ribosomal RNA
	3	5S_rRNA	RF00001	scaffold_314	-	CL00113	3572	3453	-	0.57	86.2	6.6e-17	5S ribosomal RNA
	4	5S_rRNA	RF00001	scaffold_314	-	CL00113	4852	4733	-	0.57	86.2	6.6e-17	5S ribosomal RNA
	5	5S_rRNA	RF00001	scaffold_314	-	CL00113	12426	12545	+	0.57	86.2	6.6e-17	5S ribosomal RNA
	6	5S_rRNA	RF00001	scaffold_314	-	CL00113	13706	13825	+	0.57	86.2	6.6e-17	5S ribosomal RNA
	7	5S_rRNA	RF00001	scaffold_314	-	CL00113	14986	15105	+	0.57	86.2	6.6e-17	5S ribosomal RNA
	8	5S_rRNA	RF00001	scaffold_314	-	CL00113	16266	16385	+	0.57	86.2	6.6e-17	5S ribosomal RNA
	9	5S_rRNA	RF00001	scaffold_314	-	CL00113	17584	17703	+	0.57	86.2	6.6e-17	5S ribosomal RNA
	10	5S_rRNA	RF00001	scaffold_314	-	CL00113	18864	18983	+	0.57	86.2	6.6e-17	5S ribosomal RNA
	11	5S_rRNA	RF00001	scaffold_314	-	CL00113	6121	6028	-	0.54	38.5	0.00014	5S ribosomal RNA
	1	tRNA	RF00005	scaffold_344	-	CL00001	16267	16196	-	0.49	55.9	4.9e-10	tRNA
	1	5S_rRNA	RF00001	scaffold_351	-	CL00113	809	690	-	0.57	86.2	5.4e-17	5S ribosomal RNA
	2	5S_rRNA	RF00001	scaffold_351	-	CL00113	2089	1970	-	0.57	86.2	5.4e-17	5S ribosomal RNA
	3	5S_rRNA	RF00001	scaffold_351	-	CL00113	3367	3248	-	0.57	86.2	5.4e-17	5S ribosomal RNA
	4	5S_rRNA	RF00001	scaffold_351	-	CL00113	4646	4527	-	0.57	86.2	5.4e-17	5S ribosomal RNA
	1	tRNA	RF00005	scaffold_352	-	CL00001	10010	10082	+	0.58	59.9	3.9e-11	tRNA
	1	5S_rRNA	RF00001	scaffold_369	-	CL00113	11276	11395	+	0.57	86.2	4.7e-17	5S ribosomal RNA
	1	5S_rRNA	RF00001	scaffold_379	-	CL00113	775	656	-	0.57	86.2	4.4e-17	5S ribosomal RNA
	2	5S_rRNA	RF00001	scaffold_379	-	CL00113	2059	1940	-	0.57	86.2	4.4e-17	5S ribosomal RNA
	3	5S_rRNA	RF00001	scaffold_379	-	CL00113	4699	4580	-	0.57	86.2	4.4e-17	5S ribosomal RNA
	4	5S_rRNA	RF00001	scaffold_379	-	CL00113	6020	5901	-	0.57	86.2	4.4e-17	5S ribosomal RNA
	5	5S_rRNA	RF00001	scaffold_379	-	CL00113	7300	7181	-	0.57	86.2	4.4e-17	5S ribosomal RNA
	6	5S_rRNA	RF00001	scaffold_379	-	CL00113	8593	8474	-	0.57	86.2	4.4e-17	5S ribosomal RNA
	7	5S_rRNA	RF00001	scaffold_379	-	CL00113	9873	9754	-	0.57	86.2	4.4e-17	5S ribosomal RNA
	8	5S_rRNA	RF00001	scaffold_379	-	CL00113	11153	11034	-	0.57	86.2	4.4e-17	5S ribosomal RNA
	9	5S_rRNA	RF00001	scaffold_379	-	CL00113	12433	12314	-	0.57	86.2	4.4e-17	5S ribosomal RNA
	10	5S_rRNA	RF00001	scaffold_379	-	CL00113	13713	13594	-	0.57	86.2	4.4e-17	5S ribosomal RNA
	11	5S_rRNA	RF00001	scaffold_379	-	CL00113	14993	14874	-	0.57	86.2	4.4e-17	5S ribosomal RNA
	12	5S_rRNA	RF00001	scaffold_379	-	CL00113	16273	16154	-	0.57	86.2	4.4e-17	5S ribosomal RNA
	13	5S_rRNA	RF00001	scaffold_379	-	CL00113	17528	17434	-	0.56	52.2	2.6e-08	5S ribosomal RNA
	14	5S_rRNA	RF00001	scaffold_379	-	CL00113	3335	3220	-	0.54	51.5	4.1e-08	5S ribosomal RNA
	1	tRNA	RF00005	scaffold_381	-	CL00001	14978	14907	-	0.61	49.3	2.7e-08	tRNA
	1	tRNA	RF00005	scaffold_383	-	CL00001	11127	11056	-	0.49	55.9	3.8e-10	tRNA
	1	5S_rRNA	RF00001	scaffold_423	-	CL00113	1199	1080	-	0.57	86.2	3.2e-17	5S ribosomal RNA
	2	5S_rRNA	RF00001	scaffold_423	-	CL00113	2479	2360	-	0.57	86.2	3.2e-17	5S ribosomal RNA
	3	5S_rRNA	RF00001	scaffold_423	-	CL00113	3759	3640	-	0.57	86.2	3.2e-17	5S ribosomal RNA
	4	5S_rRNA	RF00001	scaffold_423	-	CL00113	5039	4920	-	0.57	86.2	3.2e-17	5S ribosomal RNA
	5	5S_rRNA	RF00001	scaffold_423	-	CL00113	6319	6200	-	0.57	86.2	3.2e-17	5S ribosomal RNA
	6	5S_rRNA	RF00001	scaffold_423	-	CL00113	7599	7480	-	0.57	86.2	3.2e-17	5S ribosomal RNA
	7	5S_rRNA	RF00001	scaffold_423	-	CL00113	8879	8760	-	0.57	86.2	3.2e-17	5S ribosomal RNA
	8	5S_rRNA	RF00001	scaffold_423	-	CL00113	10159	10040	-	0.57	86.2	3.2e-17	5S ribosomal RNA
	1	5S_rRNA	RF00001	scaffold_480	-	CL00113	7787	7668	-	0.57	86.2	2.1e-17	5S ribosomal RNA
	2	5S_rRNA	RF00001	scaffold_480	-	CL00113	798	915	+	0.47	45.2	8.5e-07	5S ribosomal RNA
	1	LSU_rRNA_eukarya	RF02543	scaffold_511	-	CL00112	4020	6778	+	0.46	2030	0	Eukaryotic large subunit ribosomal RNA
	2	LSU_rRNA_eukarya	RF02543	scaffold_511	-	CL00112	3015	396	-	0.43	1716.8	0	Eukaryotic large subunit ribosomal RNA
	7	5_8S_rRNA	RF00002	scaffold_511	-	CL00112	3796	3953	+	0.44	81.5	1.3e-19	5.8S ribosomal RNA
	1	LSU_rRNA_archaea	RF02540	scaffold_552	-	CL00112	1366	3161	+	0.45	861.5	2.1e-271	Archaeal large subunit ribosomal RNA
	4	SSU_rRNA_eukarya	RF01960	scaffold_552	-	CL00111	4522	5527	+	0.49	682.6	7e-205	Eukaryotic small subunit ribosomal RNA

## Sheet: S4
	Table S4: Functional genome annotation with omicsbox
	Length	Tags	SeqName	Description	#Hits	e-Value	sim mean	#GO	GO IDs	GO Names	Enzyme Codes	Enzyme Names	InterPro IDs	InterPro GO IDs	InterPro GO Names
	1136	[INTERPRO, NO-BLAST]	g1.t1	-									no IPS match	no IPS match	no IPS match
	1804	[INTERPRO, BLASTED]	g2.t1	OHT05268.1hypothetical protein TRFO_27012	20	3.6e-68	55.56				EC:2.1.1.43	Transferring one-carbon groups	G3DSA:1.20.5.320 (GENE3D); IPR008160 (PFAM); mobidb-lite (MOBIDB_LITE); mobidb-lite (MOBIDB_LITE); mobidb-lite (MOBIDB_LITE); mobidb-lite (MOBIDB_LITE); mobidb-lite (MOBIDB_LITE); mobidb-lite (MOBIDB_LITE); mobidb-lite (MOBIDB_LITE); IPR050392 (PANTHER)	no GO terms	no GO terms
	139	[INTERPRO, BLASTED]	g2.t2	OHT15059.1hypothetical protein TRFO_42722	2	4.04e-08	71.67						no IPS match	no IPS match	no IPS match
	109	[INTERPRO, BLASTED]	g3.t1	OHS97063.1hypothetical protein TRFO_36757	1	4.57e-43	79.82						no IPS match	no IPS match	no IPS match
	784	[INTERPRO, BLASTED]	g4.t1	OHT05268.1hypothetical protein TRFO_27012	20	3.11e-70	51.5				EC:2.1.1.43	Transferring one-carbon groups	mobidb-lite (MOBIDB_LITE); mobidb-lite (MOBIDB_LITE); mobidb-lite (MOBIDB_LITE); mobidb-lite (MOBIDB_LITE)	no GO terms	no GO terms
	245	[INTERPRO, NO-BLAST]	g5.t1	-									IPR008160 (PFAM); mobidb-lite (MOBIDB_LITE); mobidb-lite (MOBIDB_LITE); mobidb-lite (MOBIDB_LITE); mobidb-lite (MOBIDB_LITE); mobidb-lite (MOBIDB_LITE); IPR050149 (PANTHER)	P:GO:0030198; F:GO:0030020; C:GO:0005615; C:GO:0031012; C:GO:0062023	P:extracellular matrix organization; F:extracellular matrix structural constituent conferring tensile strength; C:extracellular space; C:extracellular matrix; C:collagen-containing extracellular matrix
	542	[INTERPRO, BLASTED, MAPPED]	g6.t1	OHT10736.1hypothetical protein TRFO_19974	19	2.15e-46	55.95	1	F:GO:0003676	F:nucleic acid binding			mobidb-lite (MOBIDB_LITE); mobidb-lite (MOBIDB_LITE); mobidb-lite (MOBIDB_LITE); mobidb-lite (MOBIDB_LITE); mobidb-lite (MOBIDB_LITE); mobidb-lite (MOBIDB_LITE); mobidb-lite (MOBIDB_LITE)	no GO terms	no GO terms
	272	[INTERPRO, BLASTED, MAPPED]	g6.t2	OHT10736.1hypothetical protein TRFO_19974	19	4.4e-49	55.58	1	F:GO:0003676	F:nucleic acid binding			no IPS match	no IPS match	no IPS match
	309	[INTERPRO, BLASTED, MAPPED]	g7.t1	OHT04668.1hypothetical protein TRFO_27741	9	1.29e-14	54.08	1	F:GO:0003676	F:nucleic acid binding			PR01217 (PRINTS); IPR004875 (PFAM); G3DSA:1.20.5.320 (GENE3D); IPR008160 (PFAM); mobidb-lite (MOBIDB_LITE); mobidb-lite (MOBIDB_LITE); mobidb-lite (MOBIDB_LITE)	F:GO:0003676	F:nucleic acid binding
	172	[INTERPRO, BLASTED, MAPPED]	g7.t2	OHT04668.1hypothetical protein TRFO_27741	9	2.59e-16	53.92	1	F:GO:0003676	F:nucleic acid binding			IPR004875 (PFAM)	F:GO:0003676	F:nucleic acid binding
	195	[INTERPRO, BLASTED, MAPPED]	g8.t1	OHT00087.1hypothetical protein TRFO_08040	8	3.02e-77	86.87	3	P:GO:0006310; P:GO:0015074; F:GO:0003677	P:DNA recombination; P:DNA integration; F:DNA binding			no IPS match	no IPS match	no IPS match
	150	[INTERPRO, BLASTED]	g8.t2	OHT00087.1hypothetical protein TRFO_08040	7	1.06e-84	85.26						no IPS match	no IPS match	no IPS match
	266	[INTERPRO, BLASTED, MAPPED, ANNOTATED]	g9.t1	OHT00088.1hypothetical protein TRFO_08041	5	5.29e-190	86.64	1	F:GO:0003676	F:nucleic acid binding			IPR036397 (G3DSA:3.30.420.GENE3D); IPR038717 (PFAM)	F:GO:0003676	F:nucleic acid binding
	617	[INTERPRO, NO-BLAST]	g10.t1	-									mobidb-lite (MOBIDB_LITE); mobidb-lite (MOBIDB_LITE); mobidb-lite (MOBIDB_LITE); mobidb-lite (MOBIDB_LITE); mobidb-lite (MOBIDB_LITE); mobidb-lite (MOBIDB_LITE); mobidb-lite (MOBIDB_LITE); mobidb-lite (MOBIDB_LITE); mobidb-lite (MOBIDB_LITE); mobidb-lite (MOBIDB_LITE); mobidb-lite (MOBIDB_LITE); mobidb-lite (MOBIDB_LITE)	no GO terms	no GO terms
	607	[INTERPRO, NO-BLAST]	g10.t2	-									mobidb-lite (MOBIDB_LITE); mobidb-lite (MOBIDB_LITE); mobidb-lite (MOBIDB_LITE); mobidb-lite (MOBIDB_LITE); mobidb-lite (MOBIDB_LITE); mobidb-lite (MOBIDB_LITE); mobidb-lite (MOBIDB_LITE); mobidb-lite (MOBIDB_LITE); mobidb-lite (MOBIDB_LITE); mobidb-lite (MOBIDB_LITE); mobidb-lite (MOBIDB_LITE); mobidb-lite (MOBIDB_LITE); mobidb-lite (MOBIDB_LITE)	no GO terms	no GO terms
	689	[INTERPRO, BLASTED]	g11.t1	OHT15985.1hypothetical protein TRFO_42155	4	1.1e-283	93.12						no IPS match	no IPS match	no IPS match
	573	[INTERPRO, BLASTED]	g11.t2	OHT15985.1hypothetical protein TRFO_42155	3	1.38e-285	95.95						no IPS match	no IPS match	no IPS match
	184	[INTERPRO, BLASTED]	g11.t3	OHT15983.1hypothetical protein TRFO_42153	1	4.45e-121	100						no IPS match	no IPS match	no IPS match
	337	[INTERPRO, BLASTED]	g12.t1	OHT15982.1hypothetical protein TRFO_42152	1	2.61e-204	100						no IPS match	no IPS match	no IPS match
	190	[INTERPRO, BLASTED, MAPPED, ANNOTATED]	g13.t1	OHT08784.1hypothetical protein TRFO_22623	3	4.19e-109	78.12	1	C:GO:0016020	C:membrane			no IPS match	no IPS match	no IPS match
	797	[INTERPRO, BLASTED, MAPPED, ANNOTATED]	g14.t1	OHT08784.1hypothetical protein TRFO_22623	11	1.76e-118	67.88	1	C:GO:0016020	C:membrane			IPR032675 (G3DSA:3.80.10.GENE3D); IPR026906 (PFAM); IPR032675 (G3DSA:3.80.10.GENE3D); IPR053139 (PANTHER)	no GO terms	no GO terms
	704	[INTERPRO, BLASTED, MAPPED, ANNOTATED]	g14.t2	OHS97243.1hypothetical protein TRFO_36568	8	4.41e-85	64.04	1	C:GO:0016020	C:membrane			IPR032675 (G3DSA:3.80.10.GENE3D); IPR032675 (G3DSA:3.80.10.GENE3D); IPR026906 (PFAM); IPR053139 (PANTHER)	no GO terms	no GO terms
	3126	[INTERPRO, BLASTED, MAPPED]	g15.t1	OHT17504.1hypothetical protein TRFO_02536	20	0	46.58	7	P:GO:0006511; P:GO:0016567; P:GO:0043161; F:GO:0004842; F:GO:0061630; C:GO:0005737; C:GO:0016020	P:ubiquitin-dependent protein catabolic process; P:protein ubiquitination; P:proteasome-mediated ubiquitin-dependent protein catabolic process; F:ubiquitin-protein transferase activity; F:ubiquitin protein ligase activity; C:cytoplasm; C:membrane			G3DSA:3.30.2410.10 (GENE3D); IPR000569 (PFAM); G3DSA:3.90.1750.10 (GENE3D); G3DSA:3.30.2160.10 (GENE3D); PIRSR001569-1 (PIRSR); mobidb-lite (MOBIDB_LITE); mobidb-lite (MOBIDB_LITE); mobidb-lite (MOBIDB_LITE); IPR042469 (PANTHER); IPR000569 (PROSITE_PROFILES); IPR035983 (SUPERFAMILY)	F:GO:0004842; C:GO:0005737	F:ubiquitin-protein transferase activity; C:cytoplasm
	2934	[INTERPRO, BLASTED, MAPPED]	g15.t2	OHT17504.1hypothetical protein TRFO_02536	20	0	46.29	7	P:GO:0006511; P:GO:0016567; P:GO:0043161; F:GO:0004842; F:GO:0061630; C:GO:0005737; C:GO:0016020	P:ubiquitin-dependent protein catabolic process; P:protein ubiquitination; P:proteasome-mediated ubiquitin-dependent protein catabolic process; F:ubiquitin-protein transferase activity; F:ubiquitin protein ligase activity; C:cytoplasm; C:membrane			G3DSA:3.30.2160.10 (GENE3D); G3DSA:3.90.1750.10 (GENE3D); G3DSA:3.30.2410.10 (GENE3D); IPR000569 (PFAM); PIRSR001569-1 (PIRSR); mobidb-lite (MOBIDB_LITE); IPR042469 (PANTHER); IPR000569 (PROSITE_PROFILES); IPR035983 (SUPERFAMILY)	F:GO:0004842; C:GO:0005737	F:ubiquitin-protein transferase activity; C:cytoplasm
	200	[INTERPRO, BLASTED]	g15.t3	OHS95789.1hypothetical protein TRFO_38065	2	2.03e-81	80.11						mobidb-lite (MOBIDB_LITE); mobidb-lite (MOBIDB_LITE)	no GO terms	no GO terms
	287	[INTERPRO, BLASTED, MAPPED, ANNOTATED]	g16.t1	OHS95790.1hypothetical protein TRFO_38066	4	6.05e-211	76.86	4	P:GO:0006357; P:GO:0045893; F:GO:0003713; C:GO:0016592	P:regulation of transcription by RNA polymerase II; P:positive regulation of DNA-templated transcription; F:transcription coactivator activity; C:mediator complex			IPR021627 (PFAM); IPR021627 (PANTHER)	P:GO:0006357; F:GO:0003713; C:GO:0016592	P:regulation of transcription by RNA polymerase II; F:transcription coactivator activity; C:mediator complex
	633	[INTERPRO, BLASTED, MAPPED, ANNOTATED]	g17.t1	OHS95791.1Phospholipase B-like protein B	20	0	60.01	6	P:GO:0016042; F:GO:0004620; C:GO:0016020	P:lipid catabolic process; F:phospholipase activity; C:membrane	EC:3.1	Acting on ester bonds	G3DSA:3.60.60.30 (GENE3D); IPR007000 (PFAM); IPR007000 (PANTHER)	F:GO:0004620	F:phospholipase activity
	610	[INTERPRO, BLASTED, MAPPED, ANNOTATED]	g18.t1	OHS95792.1hypothetical protein TRFO_38069	20	0	50.75	4	P:GO:0008360; C:GO:0051285	P:regulation of cell shape; C:cell cortex of cell tip			IPR015915 (G3DSA:2.120.10.GENE3D); IPR006652 (PFAM); PF13418 (PFAM); PTHR23244 (PANTHER); IPR015915 (SUPERFAMILY)	F:GO:0005515	F:protein binding
	307	[INTERPRO, BLASTED, MAPPED, ANNOTATED]	g19.t1	OHS95793.1hypothetical protein TRFO_38070	20	1.6e-85	43.92	4	P:GO:1904108; C:GO:0097543	P:protein localization to ciliary inversin compartment; C:ciliary inversin compartment			IPR036770 (G3DSA:1.25.40.GENE3D); IPR002110 (PFAM); IPR036770 (G3DSA:1.25.40.GENE3D); IPR002110 (PFAM); IPR036770 (G3DSA:1.25.40.GENE3D); PTHR24203 (PANTHER); IPR002110 (PROSITE_PROFILES); IPR002110 (PROSITE_PROFILES); IPR002110 (PROSITE_PROFILES); PS50297 (PROSITE_PROFILES); PS50297 (PROSITE_PROFILES); PS50297 (PROSITE_PROFILES); IPR036770 (SUPERFAMILY)	F:GO:0005515	F:protein binding
	127	[INTERPRO, BLASTED, MAPPED]	g19.t2	OHT16258.1hypothetical protein TRFO_13262	10	9.29e-08	46.39	6	P:GO:0045944; P:GO:1904108; F:GO:0000976; C:GO:0005634; C:GO:0016020; C:GO:0097543	P:positive regulation of transcription by RNA polymerase II; P:protein localization to ciliary inversin compartment; F:transcription cis-regulatory region binding; C:nucleus; C:membrane; C:ciliary inversin compartment			IPR036770 (G3DSA:1.25.40.GENE3D); IPR036770 (SUPERFAMILY)	no GO terms	no GO terms
	185	[INTERPRO, BLASTED, MAPPED, ANNOTATED]	g19.t3	OHS95793.1hypothetical protein TRFO_38070	4	1.71e-87	59.22	4	P:GO:1904108; C:GO:0097543	P:protein localization to ciliary inversin compartment; C:ciliary inversin compartment			IPR002110 (PFAM); IPR036770 (G3DSA:1.25.40.GENE3D); IPR002110 (PFAM); PTHR24178 (PANTHER); PS50297 (PROSITE_PROFILES); IPR002110 (PROSITE_PROFILES); PS50297 (PROSITE_PROFILES); PS50297 (PROSITE_PROFILES); IPR002110 (PROSITE_PROFILES); IPR002110 (PROSITE_PROFILES); IPR036770 (SUPERFAMILY)	P:GO:1904108; F:GO:0005515; C:GO:0097543	P:protein localization to ciliary inversin compartment; F:protein binding; C:ciliary inversin compartment
	184	[INTERPRO, NO-BLAST]	g20.t1	-									IPR036770 (G3DSA:1.25.40.GENE3D); IPR036770 (G3DSA:1.25.40.GENE3D); IPR002110 (PFAM); IPR002110 (PFAM); mobidb-lite (MOBIDB_LITE); PTHR24203 (PANTHER); IPR002110 (PROSITE_PROFILES); PS50297 (PROSITE_PROFILES); PS50297 (PROSITE_PROFILES); IPR002110 (PROSITE_PROFILES); PS50297 (PROSITE_PROFILES); IPR002110 (PROSITE_PROFILES); IPR036770 (SUPERFAMILY)	F:GO:0005515	F:protein binding
	1053	[INTERPRO, BLASTED, MAPPED, ANNOTATED]	g21.t1	OHS95597.1hypothetical protein TRFO_38326	20	0	54.27	10	P:GO:0008360; P:GO:0035556; F:GO:0005085; C:GO:0016020; C:GO:0051285	P:regulation of cell shape; P:intracellular signal transduction; F:guanyl-nucleotide exchange factor activity; C:membrane; C:cell cortex of cell tip			IPR035899 (G3DSA:1.20.900.GENE3D); PF13854 (PFAM); IPR000219 (PFAM); IPR015915 (G3DSA:2.120.10.GENE3D); PF13418 (PFAM); mobidb-lite (MOBIDB_LITE); mobidb-lite (MOBIDB_LITE); mobidb-lite (MOBIDB_LITE); mobidb-lite (MOBIDB_LITE); mobidb-lite (MOBIDB_LITE); IPR051092 (PANTHER); IPR000219 (PROSITE_PROFILES); IPR000219 (CDD); IPR035899 (SUPERFAMILY); IPR015915 (SUPERFAMILY)	F:GO:0005085; F:GO:0005085; F:GO:0005515; C:GO:0005737	F:guanyl-nucleotide exchange factor activity; F:guanyl-nucleotide exchange factor activity; F:protein binding; C:cytoplasm
	302	[INTERPRO, BLASTED, MAPPED, ANNOTATED]	g22.t1	OHS95596.1Serine/threonine-protein phosphatase PP-X 1	20	4.87e-229	76.81	10	P:GO:0000082; P:GO:0000724; F:GO:0017018; C:GO:0005634; C:GO:0005737	P:G1/S transition of mitotic cell cycle; P:double-strand break repair via homologous recombination; F:myosin phosphatase activity; C:nucleus; C:cytoplasm	EC:3.1.3.16	Protein-serine/threonine phosphatase	IPR006186 (PRINTS); IPR029052 (G3DSA:3.60.21.GENE3D); IPR004843 (PFAM); PIRSR641768-1 (PIRSR); IPR047129 (PANTHER); cd07415 (CDD); IPR029052 (SUPERFAMILY)	F:GO:0004722; F:GO:0016787; C:GO:0005737	F:protein serine/threonine phosphatase activity; F:hydrolase activity; C:cytoplasm
	670	[INTERPRO, BLASTED, MAPPED, ANNOTATED]	g23.t1	OHS95593.1Inositol polyphosphate kinase family protein	20	1.35e-164	66.74	22	P:GO:0032958; P:GO:0035556; P:GO:0046854; F:GO:0000824; F:GO:0000828; F:GO:0004674; F:GO:0005524; F:GO:0008440; C:GO:0005634; C:GO:0005737; C:GO:0016020	P:inositol phosphate biosynthetic process; P:intracellular signal transduction; P:phosphatidylinositol phosphate biosynthetic process; F:inositol tetrakisphosphate 3-kinase activity; F:inositol hexakisphosphate kinase activity; F:protein serine/threonine kinase activity; F:ATP binding; F:inositol-1,4,5-trisphosphate 3-kinase activity; C:nucleus; C:cytoplasm; C:membrane	EC:2.7.11.1; EC:2.7.4; EC:2.7.1.127	Non-specific serine/threonine protein kinase; Transferring phosphorus-containing groups; Inositol-trisphosphate 3-kinase	G3DSA:1.10.510.10:FF:000571 (FUNFAM); G3DSA:1.10.510.10 (GENE3D); IPR038286 (G3DSA:3.30.470.GENE3D); IPR005522 (PFAM); IPR000719 (PFAM); PF12330 (PFAM); PIRSR000620-1 (PIRSR); PIRSR000632-1 (PIRSR); PIRSR000636-2 (PIRSR); PIRSR000661-50 (PIRSR); PIRSR037993-2 (PIRSR); PIRSR630616-2 (PIRSR); PIRSR037281-1 (PIRSR); PIRSR037393-1 (PIRSR); PIRSR000660-1 (PIRSR); PIRSR000628-1 (PIRSR); PIRSR000552-2 (…	P:GO:0006468; P:GO:0032958; P:GO:0035556; F:GO:0004672; F:GO:0004674; F:GO:0005524; F:GO:0016301; C:GO:0005737	P:protein phosphorylation; P:inositol phosphate biosynthetic process; P:intracellular signal transduction; F:protein kinase activity; F:protein serine/threonine kinase activity; F:ATP binding; F:kinase activity; C:cytoplasm
	391	[INTERPRO, BLASTED, MAPPED, ANNOTATED]	g23.t2	OHS95595.1hypothetical protein TRFO_38322	20	2.84e-138	65.95	10	P:GO:0035556; F:GO:0004674; F:GO:0005524; C:GO:0005737; C:GO:0016020	P:intracellular signal transduction; F:protein serine/threonine kinase activity; F:ATP binding; C:cytoplasm; C:membrane	EC:2.7.11.1	Non-specific serine/threonine protein kinase	G3DSA:1.10.510.10:FF:000571 (FUNFAM); G3DSA:1.10.510.10 (GENE3D); PF12330 (PFAM); IPR000719 (PFAM); PIRSR000636-1 (PIRSR); PIRSR000617-1 (PIRSR); PIRSR000554-1 (PIRSR); PIRSR000620-2 (PIRSR); PIRSR000552-1 (PIRSR); PIRSR000619-1 (PIRSR); PIRSR000556-2 (PIRSR); PIRSR037281-3 (PIRSR); PIRSR637770-1 (PIRSR); PIRSR500951-1 (PIRSR); PIRSR500950-50 (PIRSR); PIRSR038189-1 (PIRSR); PIRSR037568-1 (PIRSR);…	P:GO:0006468; P:GO:0035556; F:GO:0004672; F:GO:0004674; F:GO:0005524; C:GO:0005737	P:protein phosphorylation; P:intracellular signal transduction; F:protein kinase activity; F:protein serine/threonine kinase activity; F:ATP binding; C:cytoplasm
	298	[INTERPRO, BLASTED, MAPPED, ANNOTATED]	g23.t3	OHS95593.1Inositol polyphosphate kinase family protein	13	3.16e-183	54.05	28	P:GO:0000122; P:GO:0000820; P:GO:0000821; P:GO:0010628; P:GO:0010629; P:GO:0016236; P:GO:0032958; P:GO:0045944; P:GO:0046834; P:GO:0046854; P:GO:0050821; F:GO:0000823; F:GO:0000824; F:GO:0000825; F:GO:0000827; F:GO:0000828; F:GO:0005515; F:GO:0008440; F:GO:0030674; C:GO:0005634; C:GO:0005737	P:negative regulation of transcription by RNA polymerase II; P:regulation of glutamine family amino acid metabolic process; P:regulation of arginine metabolic process; P:positive regulation of gene expression; P:negative regulation of gene expression; P:macroautophagy; P:inositol phosphate biosynthetic process; P:positive regulation of transcription by RNA polymerase II; P:lipid phosphorylation; …	EC:2.7.1.151; EC:2.7.4.21; EC:2.7.1.127	Inositol-polyphosphate multikinase; Inositol-hexakisphosphate kinase; Inositol-trisphosphate 3-kinase	IPR038286 (G3DSA:3.30.470.GENE3D); IPR005522 (PFAM); IPR005522 (PANTHER); SSF56104 (SUPERFAMILY)	P:GO:0032958; P:GO:0046854; F:GO:0000828; F:GO:0016301; C:GO:0005634; C:GO:0005737	P:inositol phosphate biosynthetic process; P:phosphatidylinositol phosphate biosynthetic process; F:inositol hexakisphosphate kinase activity; F:kinase activity; C:nucleus; C:cytoplasm
	1747	[INTERPRO, BLASTED]	g24.t1	OHS95592.1hypothetical protein TRFO_38316	1	0	96.15						mobidb-lite (MOBIDB_LITE); mobidb-lite (MOBIDB_LITE); mobidb-lite (MOBIDB_LITE); mobidb-lite (MOBIDB_LITE); mobidb-lite (MOBIDB_LITE); mobidb-lite (MOBIDB_LITE); mobidb-lite (MOBIDB_LITE); mobidb-lite (MOBIDB_LITE); mobidb-lite (MOBIDB_LITE); mobidb-lite (MOBIDB_LITE); mobidb-lite (MOBIDB_LITE); mobidb-lite (MOBIDB_LITE); mobidb-lite (MOBIDB_LITE); mobidb-lite (MOBIDB_LITE); mobidb-lite (MOBIDB_L…	no GO terms	no GO terms
	207	[INTERPRO, BLASTED, MAPPED, ANNOTATED]	g25.t1	OHT06685.1Ras-related protein Rab-5A	20	5.86e-62	66.97	8	P:GO:0016192; P:GO:0046907; C:GO:0005768; C:GO:0030139	P:vesicle-mediated transport; P:intracellular transport; C:endosome; C:endocytic vesicle			PR00449 (PRINTS); G3DSA:3.40.50.300:FF:000808 (FUNFAM); IPR027417 (G3DSA:3.40.50.GENE3D); IPR005225 (NCBIFAM); IPR001806 (PFAM); PIRSR006809-2 (PIRSR); PIRSR007531-2 (PIRSR); PIRSR006809-1 (PIRSR); IPR050227 (PANTHER); PS51417 (PROSITE_PROFILES); IPR001806 (PROSITE_PROFILES); PS51419 (PROSITE_PROFILES); IPR027417 (SUPERFAMILY)	P:GO:0016192; F:GO:0003924; F:GO:0005525	P:vesicle-mediated transport; F:GTPase activity; F:GTP binding
	361	[INTERPRO, BLASTED, MAPPED, ANNOTATED]	g26.t1	OHS95588.1STE family protein kinase	20	4.22e-262	72.98	13	P:GO:0007346; P:GO:0031098; P:GO:0032147; P:GO:0043406; P:GO:0043408; P:GO:0048812; F:GO:0004674; F:GO:0004709; F:GO:0005524; C:GO:0005737	P:regulation of mitotic cell cycle; P:stress-activated protein kinase signaling cascade; P:activation of protein kinase activity; P:positive regulation of MAP kinase activity; P:regulation of MAPK cascade; P:neuron projection morphogenesis; F:protein serine/threonine kinase activity; F:MAP kinase kinase kinase activity; F:ATP binding; C:cytoplasm	EC:2.7.11.25; EC:2.7.11.1	Mitogen-activated protein kinase kinase kinase; Non-specific serine/threonine protein kinase	G3DSA:1.10.510.10:FF:001091 (FUNFAM); G3DSA:1.10.510.10 (GENE3D); IPR000719 (PFAM); PIRSR500947-50 (PIRSR); PIRSR000551-51 (PIRSR); PIRSR500951-1 (PIRSR); PIRSR037281-3 (PIRSR); PIRSR000666-1 (PIRSR); PIRSR630616-2 (PIRSR); PIRSR037993-1 (PIRSR); PIRSR620777-50 (PIRSR); PIRSR000619-2 (PIRSR); PIRSR000604-1 (PIRSR); PIRSR000605-50 (PIRSR); PIRSR037281-1 (PIRSR); PIRSR037568-1 (PIRSR); PIRSR637770-…	P:GO:0006468; P:GO:0035556; P:GO:0043408; F:GO:0004672; F:GO:0005524	P:protein phosphorylation; P:intracellular signal transduction; P:regulation of MAPK cascade; F:protein kinase activity; F:ATP binding
	497	[INTERPRO, BLASTED, MAPPED, ANNOTATED]	g27.t1	OHS95587.1hypothetical protein TRFO_38311	13	1.33e-267	58.53	8	F:GO:0005525; F:GO:0032550; C:GO:0005634; C:GO:0005813; C:GO:0005829	F:GTP binding; F:purine ribonucleoside binding; C:nucleus; C:centrosome; C:cytosol			IPR027417 (G3DSA:3.40.50.GENE3D); mobidb-lite (MOBIDB_LITE); mobidb-lite (MOBIDB_LITE); mobidb-lite (MOBIDB_LITE); mobidb-lite (MOBIDB_LITE); mobidb-lite (MOBIDB_LITE); IPR040385 (PANTHER); cd00882 (CDD); IPR027417 (SUPERFAMILY)	F:GO:0005525; C:GO:0005634; C:GO:0005829	F:GTP binding; C:nucleus; C:cytosol
	289	[INTERPRO, BLASTED, MAPPED, ANNOTATED]	g28.t1	OHS95586.1CAMK family protein kinase	20	2.8e-188	43.81	10	P:GO:0050794; F:GO:0004674; F:GO:0005524; C:GO:0005634; C:GO:0005737	P:regulation of cellular process; F:protein serine/threonine kinase activity; F:ATP binding; C:nucleus; C:cytoplasm	EC:2.7.11.1	Non-specific serine/threonine protein kinase	G3DSA:1.10.510.10 (GENE3D); IPR011009 (SUPERFAMILY)	no GO terms	no GO terms
	185	[INTERPRO, BLASTED, MAPPED, ANNOTATED]	g28.t2	OHS95586.1CAMK family protein kinase	20	2.39e-121	55.51	12	P:GO:0007165; F:GO:0004674; F:GO:0005524; C:GO:0005634; C:GO:0005737; C:GO:0015630	P:signal transduction; F:protein serine/threonine kinase activity; F:ATP binding; C:nucleus; C:cytoplasm; C:microtubule cytoskeleton	EC:2.7.11.1	Non-specific serine/threonine protein kinase	G3DSA:3.30.200.20 (GENE3D); G3DSA:1.10.510.10 (GENE3D); IPR000719 (PFAM); IPR011009 (SUPERFAMILY)	P:GO:0006468; F:GO:0004672; F:GO:0005524	P:protein phosphorylation; F:protein kinase activity; F:ATP binding
	150	[INTERPRO, BLASTED, MAPPED, ANNOTATED]	g29.t1	OHS95586.1CAMK family protein kinase	2	3.58e-96	75.63	4	F:GO:0004674; F:GO:0005524; C:GO:0005634; C:GO:0005737	F:protein serine/threonine kinase activity; F:ATP binding; C:nucleus; C:cytoplasm	EC:2.7.11.1	Non-specific serine/threonine protein kinase	no IPS match	no IPS match	no IPS match
	1115	[INTERPRO, BLASTED, MAPPED, ANNOTATED]	g30.t1	OHS94979.1hypothetical protein TRFO_38817	20	0	54.16	6	P:GO:0006508; F:GO:0004252; C:GO:0016020	P:proteolysis; F:serine-type endopeptidase activity; C:membrane	EC:3.4.21	Acting on peptide bonds (peptidases)	IPR015500 (PRINTS); G3DSA:2.60.120.380 (GENE3D); IPR036852 (G3DSA:3.40.50.GENE3D); IPR036852 (G3DSA:3.40.50.GENE3D); IPR000209 (PFAM); G3DSA:2.10.25.10 (GENE3D); PIRSR001145-3 (PIRSR); PIRSR615500-1 (PIRSR); PIRSR037907-3 (PIRSR); mobidb-lite (MOBIDB_LITE); mobidb-lite (MOBIDB_LITE); IPR051048 (PANTHER); IPR000742 (PROSITE_PROFILES); PS51892 (PROSITE_PROFILES); cd00054 (CDD); SSF57196 (SUPERFAMIL…	P:GO:0006508; F:GO:0004252; F:GO:0008236	P:proteolysis; F:serine-type endopeptidase activity; F:serine-type peptidase activity
	1080	[INTERPRO, BLASTED, MAPPED, ANNOTATED]	g30.t2	OHS94979.1hypothetical protein TRFO_38817	20	0	54.22	6	P:GO:0006508; F:GO:0004252; C:GO:0016020	P:proteolysis; F:serine-type endopeptidase activity; C:membrane	EC:3.4.21	Acting on peptide bonds (peptidases)	IPR015500 (PRINTS); IPR036852 (G3DSA:3.40.50.GENE3D); G3DSA:2.10.25.10 (GENE3D); G3DSA:2.60.120.380 (GENE3D); IPR000209 (PFAM); IPR036852 (G3DSA:3.40.50.GENE3D); PIRSR001145-3 (PIRSR); PIRSR037907-2 (PIRSR); PIRSR037907-3 (PIRSR); PIRSR615500-1 (PIRSR); mobidb-lite (MOBIDB_LITE); mobidb-lite (MOBIDB_LITE); IPR051048 (PANTHER); PS51892 (PROSITE_PROFILES); IPR000742 (PROSITE_PROFILES); cd00054 (CDD…	P:GO:0006508; F:GO:0004252; F:GO:0008236	P:proteolysis; F:serine-type endopeptidase activity; F:serine-type peptidase activity
	1133	[INTERPRO, BLASTED, MAPPED, ANNOTATED]	g31.t1	OHS94979.1hypothetical protein TRFO_38817	20	0	54.78	6	P:GO:0006508; F:GO:0004252; C:GO:0016020	P:proteolysis; F:serine-type endopeptidase activity; C:membrane	EC:3.4.21	Acting on peptide bonds (peptidases)	IPR015500 (PRINTS); IPR036852 (G3DSA:3.40.50.GENE3D); IPR000209 (PFAM); IPR036852 (G3DSA:3.40.50.GENE3D); G3DSA:2.60.120.380 (GENE3D); G3DSA:2.10.25.10 (GENE3D); PIRSR037907-3 (PIRSR); PIRSR037907-2 (PIRSR); PIRSR615500-1 (PIRSR); PIRSR001145-3 (PIRSR); mobidb-lite (MOBIDB_LITE); IPR051048 (PANTHER); IPR000742 (PROSITE_PROFILES); PS51892 (PROSITE_PROFILES); IPR034058 (CDD); cd00054 (CDD); IPR0089…	P:GO:0006508; F:GO:0004252; F:GO:0008236	P:proteolysis; F:serine-type endopeptidase activity; F:serine-type peptidase activity
	1163	[INTERPRO, BLASTED, MAPPED, ANNOTATED]	g32.t1	OHS94979.1hypothetical protein TRFO_38817	20	0	54.85	6	P:GO:0006508; F:GO:0004252; C:GO:0016020	P:proteolysis; F:serine-type endopeptidase activity; C:membrane	EC:3.4.21	Acting on peptide bonds (peptidases)	IPR015500 (PRINTS); G3DSA:2.60.120.380 (GENE3D); G3DSA:2.10.25.10 (GENE3D); IPR036852 (G3DSA:3.40.50.GENE3D); IPR036852 (G3DSA:3.40.50.GENE3D); IPR000209 (PFAM); PIRSR037907-3 (PIRSR); PIRSR001145-3 (PIRSR); PIRSR037907-2 (PIRSR); PIRSR615500-1 (PIRSR); mobidb-lite (MOBIDB_LITE); IPR051048 (PANTHER); PS51892 (PROSITE_PROFILES); IPR000742 (PROSITE_PROFILES); cd00054 (CDD); IPR034058 (CDD); IPR0368…	P:GO:0006508; F:GO:0004252; F:GO:0008236	P:proteolysis; F:serine-type endopeptidase activity; F:serine-type peptidase activity
	367	[INTERPRO, NO-BLAST]	g33.t1	-									IPR008160 (PFAM); mobidb-lite (MOBIDB_LITE); mobidb-lite (MOBIDB_LITE); mobidb-lite (MOBIDB_LITE); mobidb-lite (MOBIDB_LITE); mobidb-lite (MOBIDB_LITE); mobidb-lite (MOBIDB_LITE); mobidb-lite (MOBIDB_LITE)	no GO terms	no GO terms
	323	[INTERPRO, NO-BLAST]	g34.t1	-									PR01217 (PRINTS); mobidb-lite (MOBIDB_LITE); mobidb-lite (MOBIDB_LITE); mobidb-lite (MOBIDB_LITE); mobidb-lite (MOBIDB_LITE); mobidb-lite (MOBIDB_LITE); mobidb-lite (MOBIDB_LITE); mobidb-lite (MOBIDB_LITE)	no GO terms	no GO terms
	708	[INTERPRO, BLASTED]	g35.t1	OHS95903.1hypothetical protein TRFO_10319	3	7.16e-52	48.43						IPR012337 (SUPERFAMILY)	no GO terms	no GO terms
	114	[INTERPRO, BLASTED]	g36.t1	OHT16981.1hypothetical protein TRFO_41394	3	1.05e-31	74.19						mobidb-lite (MOBIDB_LITE)	no GO terms	no GO terms
	237	[INTERPRO, BLASTED]	g37.t1	OHS99199.1hypothetical protein TRFO_34360	2	6.34e-29	78.43						mobidb-lite (MOBIDB_LITE); mobidb-lite (MOBIDB_LITE)	no GO terms	no GO terms
	121	[INTERPRO, NO-BLAST]	g37.t2	-									no IPS match	no IPS match	no IPS match
	143	[INTERPRO, BLASTED]	g38.t1	OHT15974.1hypothetical protein TRFO_42167	2	6.03e-22	68.86						no IPS match	no IPS match	no IPS match
	930	[INTERPRO, BLASTED]	g39.t1	OHT16880.1hypothetical protein TRFO_41495	20	1.12e-139	63.59						IPR036397 (G3DSA:3.30.420.GENE3D); PTHR46585 (PANTHER); IPR001584 (PROSITE_PROFILES); IPR012337 (SUPERFAMILY)	P:GO:0015074; F:GO:0003676	P:DNA integration; F:nucleic acid binding
	540	[INTERPRO, BLASTED]	g40.t1	OHS92731.1hypothetical protein TRFO_40927	20	3.2e-52	61.41						IPR006758 (PFAM); G3DSA:3.90.75.20 (GENE3D); IPR003615 (PFAM); mobidb-lite (MOBIDB_LITE); mobidb-lite (MOBIDB_LITE); PTHR48123 (PANTHER); IPR044925 (SUPERFAMILY)	no GO terms	no GO terms
	745	[INTERPRO, BLASTED]	g41.t1	XP_051076126.1uncharacterized protein TVAGG3_1080410	20	1.03e-86	52.65						mobidb-lite (MOBIDB_LITE); mobidb-lite (MOBIDB_LITE); mobidb-lite (MOBIDB_LITE); mobidb-lite (MOBIDB_LITE); mobidb-lite (MOBIDB_LITE)	no GO terms	no GO terms
	336	[INTERPRO, BLASTED, MAPPED, ANNOTATED]	g42.t1	OHS93101.1histone-lysine N-methyltransferase SETMAR-like protein	20	1.43e-245	99.81	6	P:GO:0032259; F:GO:0003676; F:GO:0008168	P:methylation; F:nucleic acid binding; F:methyltransferase activity	EC:2.1.1	Transferring one-carbon groups	IPR001888 (PFAM); IPR036397 (G3DSA:3.30.420.GENE3D); IPR052709 (PANTHER)	F:GO:0003676	F:nucleic acid binding
	286	[INTERPRO, BLASTED]	g43.t1	XP_051110154.1hypothetical protein TVAGG3_0167550	20	9.62e-17	50.5						mobidb-lite (MOBIDB_LITE); mobidb-lite (MOBIDB_LITE)	no GO terms	no GO terms
	249	[INTERPRO, BLASTED]	g44.t1	OHS97678.1hypothetical protein TRFO_36077	20	4.95e-131	54.26						no IPS match	no IPS match	no IPS match
	763	[INTERPRO, BLASTED, MAPPED, ANNOTATED]	g45.t1	OHT03950.1histone-lysine N-methyltransferase SETMAR-like protein	20	3.81e-221	99.57	6	P:GO:0032259; F:GO:0003676; F:GO:0008168	P:methylation; F:nucleic acid binding; F:methyltransferase activity	EC:2.1.1	Transferring one-carbon groups	IPR036397 (G3DSA:3.30.420.GENE3D); IPR001888 (PFAM); IPR052709 (PANTHER)	F:GO:0003676	F:nucleic acid binding
	120	[INTERPRO, NO-BLAST]	g46.t1	-									no IPS match	no IPS match	no IPS match
	1100	[INTERPRO, BLASTED, MAPPED, ANNOTATED]	g47.t1	OHS94979.1hypothetical protein TRFO_38817	20	0	54.46	11	P:GO:0006508; P:GO:0007165; P:GO:0031149; P:GO:0055085; F:GO:0004252; F:GO:0016887; F:GO:0042626; C:GO:0016020	P:proteolysis; P:signal transduction; P:sorocarp stalk cell differentiation; P:transmembrane transport; F:serine-type endopeptidase activity; F:ATP hydrolysis activity; F:ATPase-coupled transmembrane transporter activity; C:membrane	EC:3.4.21; EC:7.2.2; EC:3.6.1.15	Acting on peptide bonds (peptidases); Catalysing the translocation of inorganic cations; Nucleoside-triphosphate phosphatase	IPR015500 (PRINTS); G3DSA:2.60.120.380 (GENE3D); IPR000209 (PFAM); G3DSA:2.10.25.10 (GENE3D); IPR036852 (G3DSA:3.40.50.GENE3D); IPR036852 (G3DSA:3.40.50.GENE3D); PIRSR615500-1 (PIRSR); PIRSR037907-3 (PIRSR); PIRSR001145-3 (PIRSR); mobidb-lite (MOBIDB_LITE); mobidb-lite (MOBIDB_LITE); IPR051048 (PANTHER); IPR000742 (PROSITE_PROFILES); PS51892 (PROSITE_PROFILES); IPR034058 (CDD); cd00054 (CDD); SSF…	P:GO:0006508; F:GO:0004252; F:GO:0008236	P:proteolysis; F:serine-type endopeptidase activity; F:serine-type peptidase activity
	1105	[INTERPRO, BLASTED, MAPPED, ANNOTATED]	g48.t1	OHS94979.1hypothetical protein TRFO_38817	20	0	53.43	6	P:GO:0006508; F:GO:0004252; C:GO:0016020	P:proteolysis; F:serine-type endopeptidase activity; C:membrane	EC:3.4.21	Acting on peptide bonds (peptidases)	IPR015500 (PRINTS); IPR036852 (G3DSA:3.40.50.GENE3D); IPR000209 (PFAM); G3DSA:2.60.120.380 (GENE3D); IPR036852 (G3DSA:3.40.50.GENE3D); G3DSA:2.10.25.10 (GENE3D); PIRSR615500-1 (PIRSR); PIRSR037907-3 (PIRSR); mobidb-lite (MOBIDB_LITE); mobidb-lite (MOBIDB_LITE); mobidb-lite (MOBIDB_LITE); IPR051048 (PANTHER); PS51892 (PROSITE_PROFILES); IPR000742 (PROSITE_PROFILES); cd00054 (CDD); IPR036852 (SUPER…	P:GO:0006508; F:GO:0004252; F:GO:0008236	P:proteolysis; F:serine-type endopeptidase activity; F:serine-type peptidase activity
	1135	[INTERPRO, BLASTED, MAPPED, ANNOTATED]	g48.t2	OHS94979.1hypothetical protein TRFO_38817	20	0	53.81	6	P:GO:0006508; F:GO:0004252; C:GO:0016020	P:proteolysis; F:serine-type endopeptidase activity; C:membrane	EC:3.4.21	Acting on peptide bonds (peptidases)	IPR015500 (PRINTS); G3DSA:2.60.120.380 (GENE3D); IPR036852 (G3DSA:3.40.50.GENE3D); IPR000209 (PFAM); G3DSA:2.10.25.10 (GENE3D); IPR036852 (G3DSA:3.40.50.GENE3D); PIRSR615500-1 (PIRSR); PIRSR037907-3 (PIRSR); mobidb-lite (MOBIDB_LITE); mobidb-lite (MOBIDB_LITE); IPR051048 (PANTHER); PS51892 (PROSITE_PROFILES); IPR000742 (PROSITE_PROFILES); cd00054 (CDD); IPR036852 (SUPERFAMILY); IPR008979 (SUPERFA…	P:GO:0006508; F:GO:0004252; F:GO:0008236	P:proteolysis; F:serine-type endopeptidase activity; F:serine-type peptidase activity
	1713	[INTERPRO, BLASTED, MAPPED, ANNOTATED]	g49.t1	OHT16226.1hypothetical protein TRFO_13403	20	0	46.22	20	P:GO:0002784; P:GO:0006508; P:GO:0007267; P:GO:0030307; P:GO:0031647; P:GO:0035220; P:GO:0035295; P:GO:0045751; P:GO:0045824; P:GO:0048731; P:GO:0060429; P:GO:0071108; P:GO:0090263; P:GO:1900425; F:GO:0004197; F:GO:0004843; F:GO:0005515; C:GO:0005634; C:GO:0005829	P:regulation of antimicrobial peptide production; P:proteolysis; P:cell-cell signaling; P:positive regulation of cell growth; P:regulation of protein stability; P:wing disc development; P:tube development; P:negative regulation of Toll signaling pathway; P:negative regulation of innate immune response; P:system development; P:epithelium development; P:protein K48-linked deubiquitination; P:positi…	EC:3.4.22; EC:3.4.19.12	Acting on peptide bonds (peptidases); Ubiquitinyl hydrolase 1	G3DSA:3.90.70.10:FF:000090 (FUNFAM); G3DSA:3.90.70.10 (GENE3D); IPR001394 (PFAM); IPR050185 (PANTHER); IPR028889 (PROSITE_PROFILES); IPR038765 (SUPERFAMILY); IPR016024 (SUPERFAMILY)	P:GO:0016579; F:GO:0004843	P:protein deubiquitination; F:cysteine-type deubiquitinase activity
	1657	[INTERPRO, BLASTED, MAPPED, ANNOTATED]	g50.t1	OHT16224.1hypothetical protein TRFO_13395	20	0	60.81	10	F:GO:0004128; F:GO:0020037; C:GO:0005737; C:GO:0016020; C:GO:0043231	F:cytochrome-b5 reductase activity, acting on NAD(P)H; F:heme binding; C:cytoplasm; C:membrane; C:intracellular membrane-bounded organelle	EC:1.6.2.2	Cytochrome-b5 reductase	IPR016093 (PFAM); IPR028089 (PFAM); IPR001199 (PFAM); IPR027914 (PFAM); IPR036400 (G3DSA:3.10.120.GENE3D); G3DSA:2.80.10.50 (GENE3D); PIRSR005149-50 (PIRSR); mobidb-lite (MOBIDB_LITE); mobidb-lite (MOBIDB_LITE); mobidb-lite (MOBIDB_LITE); mobidb-lite (MOBIDB_LITE); mobidb-lite (MOBIDB_LITE); mobidb-lite (MOBIDB_LITE); PTHR21444 (PANTHER); IPR001199 (PROSITE_PROFILES); IPR016093 (PROSITE_PROFILES)…	no GO terms	no GO terms
	201	[INTERPRO, BLASTED]	g50.t2	OHT16225.1Stromal cell-derived factor 2-like protein	7	1e-148	69.17						G3DSA:2.80.10.50 (GENE3D); PTHR46809 (PANTHER); IPR016093 (PROSITE_PROFILES); IPR016093 (PROSITE_PROFILES); IPR016093 (PROSITE_PROFILES); IPR036300 (SUPERFAMILY)	no GO terms	no GO terms
	1386	[INTERPRO, BLASTED]	g50.t3	OHT16224.1hypothetical protein TRFO_13395	15	0	52.37						IPR028089 (PFAM); IPR027914 (PFAM); mobidb-lite (MOBIDB_LITE); mobidb-lite (MOBIDB_LITE); mobidb-lite (MOBIDB_LITE); mobidb-lite (MOBIDB_LITE); mobidb-lite (MOBIDB_LITE); mobidb-lite (MOBIDB_LITE); PTHR21444 (PANTHER); SSF58113 (SUPERFAMILY)	no GO terms	no GO terms
	325	[INTERPRO, NO-BLAST]	g51.t1	-									no IPS match	no IPS match	no IPS match
	521	[INTERPRO, BLASTED]	g52.t1	OHT16223.1hypothetical protein TRFO_13394	20	0	56.19						no IPS match	no IPS match	no IPS match
	899	[INTERPRO, BLASTED, MAPPED]	g53.t1	OHT16221.1hypothetical protein TRFO_13391	20	0	53.91	6	P:GO:1904108; F:GO:0008270; F:GO:0046872; C:GO:0005737; C:GO:0016020; C:GO:0097543	P:protein localization to ciliary inversin compartment; F:zinc ion binding; F:metal ion binding; C:cytoplasm; C:membrane; C:ciliary inversin compartment			IPR036770 (G3DSA:1.25.40.GENE3D); IPR002110 (PFAM); IPR036770 (G3DSA:1.25.40.GENE3D); IPR051165 (PANTHER); IPR002110 (PROSITE_PROFILES); IPR000210 (PROSITE_PROFILES); PS50297 (PROSITE_PROFILES); IPR036770 (SUPERFAMILY); IPR036770 (SUPERFAMILY)	F:GO:0005515	F:protein binding
	161	[INTERPRO, BLASTED]	g53.t2	OHT16222.1hypothetical protein TRFO_13392	3	4.19e-116	79.11						IPR002110 (PFAM); IPR036770 (G3DSA:1.25.40.GENE3D); IPR002110 (PROSITE_PROFILES); PS50297 (PROSITE_PROFILES); IPR036770 (SUPERFAMILY)	F:GO:0005515	F:protein binding
	691	[INTERPRO, BLASTED, MAPPED]	g53.t3	OHT16221.1hypothetical protein TRFO_13391	20	0	49.33	6	P:GO:1904108; F:GO:0008270; F:GO:0046872; C:GO:0005737; C:GO:0016020; C:GO:0097543	P:protein localization to ciliary inversin compartment; F:zinc ion binding; F:metal ion binding; C:cytoplasm; C:membrane; C:ciliary inversin compartment			IPR002110 (PFAM); IPR036770 (G3DSA:1.25.40.GENE3D); IPR051165 (PANTHER); IPR000210 (PROSITE_PROFILES); IPR036770 (SUPERFAMILY)	F:GO:0005515	F:protein binding
	728	[INTERPRO, BLASTED, MAPPED, ANNOTATED]	g54.t1	OHS97167.1hypothetical protein TRFO_36698	20	2.33e-29	48.9	2	C:GO:0110165	C:cellular anatomical entity			IPR002110 (PRINTS); IPR036770 (G3DSA:1.25.40.GENE3D); IPR002110 (PFAM); IPR002110 (PFAM); IPR036770 (G3DSA:1.25.40.GENE3D); IPR036770 (G3DSA:1.25.40.GENE3D); PTHR24203 (PANTHER); IPR002110 (PROSITE_PROFILES); IPR002110 (PROSITE_PROFILES); PS50297 (PROSITE_PROFILES); IPR002110 (PROSITE_PROFILES); PS50297 (PROSITE_PROFILES); PS50297 (PROSITE_PROFILES); IPR002110 (PROSITE_PROFILES); PS50297 (PROSITE…	F:GO:0005515	F:protein binding
	561	[INTERPRO, BLASTED, MAPPED, ANNOTATED]	g55.t1	OHT16220.1hypothetical protein TRFO_13389	20	0	59.97	12	P:GO:0018105; P:GO:0018107; P:GO:0035556; P:GO:0071277; P:GO:0106057; P:GO:1904262; F:GO:0004674; F:GO:0004683; F:GO:0005524; C:GO:0005737	P:peptidyl-serine phosphorylation; P:peptidyl-threonine phosphorylation; P:intracellular signal transduction; P:cellular response to calcium ion; P:negative regulation of calcineurin-mediated signaling; P:negative regulation of TORC1 signaling; F:protein serine/threonine kinase activity; F:calmodulin-dependent protein kinase activity; F:ATP binding; C:cytoplasm	EC:2.7.11.17	Calcium/calmodulin-dependent protein kinase	G3DSA:1.10.510.10 (GENE3D); IPR000719 (PFAM); PIRSR600239-51 (PIRSR); PIRSR000556-1 (PIRSR); PIRSR500947-51 (PIRSR); PIRSR037993-2 (PIRSR); PIRSR000666-1 (PIRSR); PIRSR000620-1 (PIRSR); PIRSR000550-3 (PIRSR); PIRSR628788-1 (PIRSR); PIRSR630220-2 (PIRSR); PIRSR037281-3 (PIRSR); PIRSR000661-50 (PIRSR); PIRSR037568-2 (PIRSR); PIRSR000617-2 (PIRSR); PIRSR630616-2 (PIRSR); PIRSR500950-51 (PIRSR); PIRS…	P:GO:0006468; P:GO:0007165; F:GO:0004672; F:GO:0004674; F:GO:0005524	P:protein phosphorylation; P:signal transduction; F:protein kinase activity; F:protein serine/threonine kinase activity; F:ATP binding
	683	[INTERPRO, BLASTED, MAPPED, ANNOTATED]	g55.t2	OHT16220.1hypothetical protein TRFO_13389	20	0	60.51	12	P:GO:0018105; P:GO:0018107; P:GO:0035556; P:GO:0071277; P:GO:0106057; P:GO:1904262; F:GO:0004674; F:GO:0004683; F:GO:0005524; C:GO:0005737	P:peptidyl-serine phosphorylation; P:peptidyl-threonine phosphorylation; P:intracellular signal transduction; P:cellular response to calcium ion; P:negative regulation of calcineurin-mediated signaling; P:negative regulation of TORC1 signaling; F:protein serine/threonine kinase activity; F:calmodulin-dependent protein kinase activity; F:ATP binding; C:cytoplasm	EC:2.7.11.17	Calcium/calmodulin-dependent protein kinase	G3DSA:1.10.510.10 (GENE3D); IPR000719 (PFAM); PIRSR000619-1 (PIRSR); PIRSR630220-1 (PIRSR); PIRSR637770-1 (PIRSR); PIRSR630616-1 (PIRSR); PIRSR037993-1 (PIRSR); PIRSR000552-2 (PIRSR); PIRSR000554-2 (PIRSR); PIRSR000559-1 (PIRSR); PIRSR000606-51 (PIRSR); PIRSR037014-2 (PIRSR); PIRSR000551-51 (PIRSR); PIRSR000636-2 (PIRSR); PIRSR000604-1 (PIRSR); PIRSR038189-2 (PIRSR); PIRSR000631-1 (PIRSR); PIRSR0…	P:GO:0006468; P:GO:0035556; F:GO:0004672; F:GO:0004674; F:GO:0005524; C:GO:0005737	P:protein phosphorylation; P:intracellular signal transduction; F:protein kinase activity; F:protein serine/threonine kinase activity; F:ATP binding; C:cytoplasm
	284	[INTERPRO, BLASTED]	g56.t1	OHT16219.1hypothetical protein TRFO_13385	1	6.02e-120	100						IPR011990 (G3DSA:1.25.40.GENE3D); IPR050767 (PANTHER); SSF81901 (SUPERFAMILY); SSF81901 (SUPERFAMILY)	F:GO:0005515	F:protein binding
	269	[INTERPRO, BLASTED]	g56.t2	OHT16219.1hypothetical protein TRFO_13385	1	3.39e-120	100						IPR011990 (G3DSA:1.25.40.GENE3D); IPR011990 (G3DSA:1.25.40.GENE3D); IPR050767 (PANTHER); SSF81901 (SUPERFAMILY); SSF81901 (SUPERFAMILY)	P:GO:0036503; F:GO:0005515; C:GO:0005789	P:ERAD pathway; F:protein binding; C:endoplasmic reticulum membrane
	1960	[INTERPRO, BLASTED]	g57.t1	OHT16218.1hypothetical protein TRFO_13384	14	0	46.03						mobidb-lite (MOBIDB_LITE); mobidb-lite (MOBIDB_LITE); mobidb-lite (MOBIDB_LITE); mobidb-lite (MOBIDB_LITE); mobidb-lite (MOBIDB_LITE); IPR040401 (PANTHER)	no GO terms	no GO terms
	450	[INTERPRO, BLASTED, MAPPED, ANNOTATED]	g58.t1	OHT16217.1hypothetical protein TRFO_13382	6	0	59.23	1	C:GO:0016020	C:membrane			no IPS match	no IPS match	no IPS match
	205	[INTERPRO, BLASTED, MAPPED, ANNOTATED]	g59.t1	OHT16216.1hypothetical protein TRFO_13381	2	8.6e-141	76.22	1	C:GO:0016020	C:membrane			mobidb-lite (MOBIDB_LITE)	no GO terms	no GO terms
	226	[INTERPRO, BLASTED, MAPPED, ANNOTATED]	g59.t2	OHT16216.1hypothetical protein TRFO_13381	2	4.17e-158	80.23	1	C:GO:0016020	C:membrane			PIRSR002498-2 (PIRSR); mobidb-lite (MOBIDB_LITE)	no GO terms	no GO terms
	651	[INTERPRO, BLASTED, MAPPED]	g60.t1	OHT16215.1hypothetical protein TRFO_13380	2	0	74.38	1	C:GO:0016020	C:membrane			no IPS match	no IPS match	no IPS match
	1044	[INTERPRO, BLASTED, MAPPED, ANNOTATED]	g60.t2	OHT16211.1Kinesin motor domain containing protein	20	0	60.27	65	P:GO:0000070; P:GO:0000132; P:GO:0006890; P:GO:0007018; P:GO:0007019; P:GO:0007054; P:GO:0007079; P:GO:0007100; P:GO:0007110; P:GO:0015833; P:GO:0016346; P:GO:0019886; P:GO:0022412; P:GO:0030473; P:GO:0031115; P:GO:0032888; P:GO:0044703; P:GO:0051228; P:GO:0051302; P:GO:0055047; P:GO:0060236; P:GO:0060404; P:GO:0070462; P:GO:0072520; P:GO:0090307; P:GO:0099607; P:GO:0140210; P:GO:1902426; P:GO:19…	P:mitotic sister chromatid segregation; P:establishment of mitotic spindle orientation; P:retrograde vesicle-mediated transport, Golgi to endoplasmic reticulum; P:microtubule-based movement; P:microtubule depolymerization; P:spindle assembly involved in male meiosis I; P:mitotic chromosome movement towards spindle pole; P:mitotic centrosome separation; P:meiosis I cytokinesis; P:peptide transport…	EC:5.6.1.3; EC:3.6.1.15	Plus-end-directed kinesin ATPase; Nucleoside-triphosphate phosphatase	IPR001752 (PRINTS); IPR001752 (PFAM); IPR036961 (G3DSA:3.40.850.GENE3D); mobidb-lite (MOBIDB_LITE); mobidb-lite (MOBIDB_LITE); mobidb-lite (MOBIDB_LITE); mobidb-lite (MOBIDB_LITE); IPR027640 (PANTHER); IPR001752 (PROSITE_PROFILES); IPR027417 (SUPERFAMILY)	P:GO:0007018; F:GO:0003777; F:GO:0005524; F:GO:0008017	P:microtubule-based movement; F:microtubule motor activity; F:ATP binding; F:microtubule binding
	868	[INTERPRO, BLASTED, MAPPED, ANNOTATED]	g60.t3	OHT16215.1hypothetical protein TRFO_13380	3	0	81.13	1	C:GO:0016020	C:membrane			no IPS match	no IPS match	no IPS match
	809	[INTERPRO, BLASTED, MAPPED, ANNOTATED]	g61.t1	OHT16211.1Kinesin motor domain containing protein	20	0	58.28	64	P:GO:0000070; P:GO:0000132; P:GO:0006890; P:GO:0007018; P:GO:0007019; P:GO:0007054; P:GO:0007079; P:GO:0007100; P:GO:0007110; P:GO:0015833; P:GO:0016346; P:GO:0019886; P:GO:0022412; P:GO:0030473; P:GO:0031115; P:GO:0032888; P:GO:0044703; P:GO:0051228; P:GO:0051302; P:GO:0055047; P:GO:0060236; P:GO:0060404; P:GO:0070462; P:GO:0072520; P:GO:0090307; P:GO:0099607; P:GO:0140210; P:GO:1902426; P:GO:19…	P:mitotic sister chromatid segregation; P:establishment of mitotic spindle orientation; P:retrograde vesicle-mediated transport, Golgi to endoplasmic reticulum; P:microtubule-based movement; P:microtubule depolymerization; P:spindle assembly involved in male meiosis I; P:mitotic chromosome movement towards spindle pole; P:mitotic centrosome separation; P:meiosis I cytokinesis; P:peptide transport…	EC:5.6.1.3; EC:3.6.1.15	Plus-end-directed kinesin ATPase; Nucleoside-triphosphate phosphatase	IPR001752 (PRINTS); IPR036961 (G3DSA:3.40.850.GENE3D); IPR001752 (PFAM); mobidb-lite (MOBIDB_LITE); mobidb-lite (MOBIDB_LITE); mobidb-lite (MOBIDB_LITE); mobidb-lite (MOBIDB_LITE); IPR027640 (PANTHER); IPR001752 (PROSITE_PROFILES); IPR027417 (SUPERFAMILY)	P:GO:0007018; F:GO:0003777; F:GO:0005524; F:GO:0008017	P:microtubule-based movement; F:microtubule motor activity; F:ATP binding; F:microtubule binding
	1343	[INTERPRO, BLASTED, MAPPED, ANNOTATED]	g62.t1	OHT16210.1hypothetical protein TRFO_13371	12	0	57.38	8	P:GO:0045944; F:GO:0000976; F:GO:0005085; C:GO:0005634	P:positive regulation of transcription by RNA polymerase II; F:transcription cis-regulatory region binding; F:guanyl-nucleotide exchange factor activity; C:nucleus			IPR000219 (PFAM); IPR002110 (PFAM); IPR036770 (G3DSA:1.25.40.GENE3D); IPR036770 (G3DSA:1.25.40.GENE3D); IPR036770 (G3DSA:1.25.40.GENE3D); IPR035899 (G3DSA:1.20.900.GENE3D); IPR036770 (G3DSA:1.25.40.GENE3D); IPR050663 (PANTHER); IPR000219 (PROSITE_PROFILES); PS50297 (PROSITE_PROFILES); IPR002110 (PROSITE_PROFILES); IPR036770 (SUPERFAMILY); IPR036770 (SUPERFAMILY); IPR035899 (SUPERFAMILY); IPR03677…	P:GO:0045944; F:GO:0000976; F:GO:0005085; F:GO:0005515; C:GO:0005634	P:positive regulation of transcription by RNA polymerase II; F:transcription cis-regulatory region binding; F:guanyl-nucleotide exchange factor activity; F:protein binding; C:nucleus
	293	[INTERPRO, BLASTED, MAPPED]	g63.t1	OHT16209.1hypothetical protein TRFO_13369	5	2e-203	61.26	1	C:GO:0016020	C:membrane			mobidb-lite (MOBIDB_LITE)	no GO terms	no GO terms
	282	[INTERPRO, BLASTED, MAPPED]	g63.t2	OHT16209.1hypothetical protein TRFO_13369	5	2.66e-196	61.48	1	C:GO:0016020	C:membrane			mobidb-lite (MOBIDB_LITE)	no GO terms	no GO terms
	883	[INTERPRO, BLASTED, MAPPED, ANNOTATED]	g64.t1	OHT16206.1N-acetyl-beta-hexosaminidase	20	0	60.75	24	P:GO:0005975; P:GO:0006689; P:GO:0010608; P:GO:0030203; F:GO:0004694; F:GO:0005524; F:GO:0016231; F:GO:0102148; C:GO:0005634; C:GO:0005764; C:GO:0005829; C:GO:0016020	P:carbohydrate metabolic process; P:ganglioside catabolic process; P:post-transcriptional regulation of gene expression; P:glycosaminoglycan metabolic process; F:eukaryotic translation initiation factor 2alpha kinase activity; F:ATP binding; F:beta-N-acetylglucosaminidase activity; F:N-acetyl-beta-D-galactosaminidase activity; C:nucleus; C:lysosome; C:cytosol; C:membrane	EC:2.7.11.1; EC:3.2.1.52	Non-specific serine/threonine protein kinase; Beta-N-acetylhexosaminidase	IPR025705 (PRINTS); G3DSA:3.20.20.80 (GENE3D); IPR029018 (G3DSA:3.30.379.GENE3D); IPR015883 (PFAM); IPR015882 (PFAM); PIRSR625705-1 (PIRSR); mobidb-lite (MOBIDB_LITE); mobidb-lite (MOBIDB_LITE); IPR025705 (PANTHER); cd06563 (CDD); IPR017853 (SUPERFAMILY); IPR029018 (SUPERFAMILY)	P:GO:0005975; P:GO:0030203; F:GO:0004553; F:GO:0004563; C:GO:0016020	P:carbohydrate metabolic process; P:glycosaminoglycan metabolic process; F:hydrolase activity, hydrolyzing O-glycosyl compounds; F:beta-N-acetylhexosaminidase activity; C:membrane
	781	[INTERPRO, BLASTED, MAPPED, ANNOTATED]	g64.t2	OHT16208.1hypothetical protein TRFO_13368	20	0	59.34	10	P:GO:0010608; F:GO:0004694; F:GO:0005524; C:GO:0005634; C:GO:0005829	P:post-transcriptional regulation of gene expression; F:eukaryotic translation initiation factor 2alpha kinase activity; F:ATP binding; C:nucleus; C:cytosol	EC:2.7.11.1	Non-specific serine/threonine protein kinase	G3DSA:3.30.200.20 (GENE3D); IPR009091 (G3DSA:2.130.10.GENE3D); IPR009091 (G3DSA:2.130.10.GENE3D); G3DSA:1.10.510.10 (GENE3D); IPR000719 (PFAM); PF13540 (PFAM); PIRSR000624-1 (PIRSR); PIRSR000620-1 (PIRSR); PIRSR500948-1 (PIRSR); PIRSR037014-1 (PIRSR); PIRSR000550-1 (PIRSR); PIRSR000559-1 (PIRSR); PIRSR628788-1 (PIRSR); PIRSR000628-1 (PIRSR); PIRSR038189-2 (PIRSR); PIRSR000551-50 (PIRSR); PIRSR037…	P:GO:0006468; F:GO:0004672; F:GO:0004694; F:GO:0005524; C:GO:0005634; C:GO:0005737; C:GO:0005829	P:protein phosphorylation; F:protein kinase activity; F:eukaryotic translation initiation factor 2alpha kinase activity; F:ATP binding; C:nucleus; C:cytoplasm; C:cytosol
	509	[INTERPRO, BLASTED, MAPPED, ANNOTATED]	g64.t3	OHT16206.1N-acetyl-beta-hexosaminidase	20	0	57.66	14	P:GO:0005975; P:GO:0006689; P:GO:0030203; F:GO:0016231; F:GO:0102148; C:GO:0005764; C:GO:0016020	P:carbohydrate metabolic process; P:ganglioside catabolic process; P:glycosaminoglycan metabolic process; F:beta-N-acetylglucosaminidase activity; F:N-acetyl-beta-D-galactosaminidase activity; C:lysosome; C:membrane	EC:3.2.1.52	Beta-N-acetylhexosaminidase	IPR025705 (PRINTS); G3DSA:3.20.20.80 (GENE3D); IPR029018 (G3DSA:3.30.379.GENE3D); IPR025705 (PIRSF); IPR015882 (PFAM); IPR015883 (PFAM); PIRSR625705-1 (PIRSR); IPR025705 (PANTHER); cd06563 (CDD); IPR029018 (SUPERFAMILY); IPR017853 (SUPERFAMILY)	P:GO:0005975; P:GO:0030203; F:GO:0004553; F:GO:0004563; C:GO:0016020	P:carbohydrate metabolic process; P:glycosaminoglycan metabolic process; F:hydrolase activity, hydrolyzing O-glycosyl compounds; F:beta-N-acetylhexosaminidase activity; C:membrane
	740	[INTERPRO, BLASTED, MAPPED, ANNOTATED]	g65.t1	OHT16207.1hypothetical protein TRFO_13366	20	0	60.78	9	P:GO:0006468; P:GO:0007165; P:GO:0035556; F:GO:0004672; F:GO:0005524; C:GO:0005737	P:protein phosphorylation; P:signal transduction; P:intracellular signal transduction; F:protein kinase activity; F:ATP binding; C:cytoplasm	EC:2.7.1	Transferring phosphorus-containing groups	G3DSA:1.10.510.10 (GENE3D); IPR000719 (PFAM); IPR009091 (G3DSA:2.130.10.GENE3D); G3DSA:3.30.200.20 (GENE3D); IPR009091 (G3DSA:2.130.10.GENE3D); PF13540 (PFAM); PIRSR037393-2 (PIRSR); PIRSR000606-51 (PIRSR); PIRSR037568-1 (PIRSR); PIRSR630616-1 (PIRSR); PIRSR037281-3 (PIRSR); PIRSR037568-2 (PIRSR); PIRSR628788-1 (PIRSR); PIRSR038172-1 (PIRSR); PIRSR037921-1 (PIRSR); PIRSR630616-3 (PIRSR); PIRSR000…	P:GO:0006468; P:GO:0007165; F:GO:0004672; F:GO:0005524; C:GO:0005737	P:protein phosphorylation; P:signal transduction; F:protein kinase activity; F:ATP binding; C:cytoplasm
	738	[INTERPRO, BLASTED, MAPPED, ANNOTATED]	g66.t1	OHT16205.1hypothetical protein TRFO_13364	20	0	48.77	4	F:GO:0004672; F:GO:0005524	F:protein kinase activity; F:ATP binding	EC:2.7.1	Transferring phosphorus-containing groups	G3DSA:1.10.510.10 (GENE3D); IPR001245 (PFAM); IPR006597 (PFAM); IPR011990 (G3DSA:1.25.40.GENE3D); IPR011990 (G3DSA:1.25.40.GENE3D); PIRSR000628-2 (PIRSR); PIRSR630616-2 (PIRSR); PIRSR000620-2 (PIRSR); IPR050767 (PANTHER); IPR000719 (PROSITE_PROFILES); IPR011009 (SUPERFAMILY); SSF81901 (SUPERFAMILY)	P:GO:0006468; F:GO:0004672; F:GO:0005515; F:GO:0005524	P:protein phosphorylation; F:protein kinase activity; F:protein binding; F:ATP binding
	722	[INTERPRO, BLASTED, MAPPED, ANNOTATED]	g66.t2	OHT16205.1hypothetical protein TRFO_13364	20	0	48.76	4	F:GO:0004672; F:GO:0005524	F:protein kinase activity; F:ATP binding	EC:2.7.1	Transferring phosphorus-containing groups	IPR011990 (G3DSA:1.25.40.GENE3D); IPR006597 (PFAM); IPR011990 (G3DSA:1.25.40.GENE3D); G3DSA:1.10.510.10 (GENE3D); IPR001245 (PFAM); PIRSR000620-2 (PIRSR); PIRSR630616-2 (PIRSR); PIRSR000628-2 (PIRSR); IPR050767 (PANTHER); IPR000719 (PROSITE_PROFILES); SSF81901 (SUPERFAMILY); IPR011009 (SUPERFAMILY)	P:GO:0006468; F:GO:0004672; F:GO:0005515; F:GO:0005524	P:protein phosphorylation; F:protein kinase activity; F:protein binding; F:ATP binding
	540	[INTERPRO, BLASTED, MAPPED, ANNOTATED]	g67.t1	OHT16190.1hypothetical protein TRFO_13343	11	5.15e-179	62.6	3	P:GO:0009306; P:GO:0016192; C:GO:0016020	P:protein secretion; P:vesicle-mediated transport; C:membrane			IPR008564 (PFAM); mobidb-lite (MOBIDB_LITE); mobidb-lite (MOBIDB_LITE); mobidb-lite (MOBIDB_LITE); mobidb-lite (MOBIDB_LITE); IPR008564 (PANTHER)	P:GO:0009306; P:GO:0016192; C:GO:0016020; C:GO:0030173	P:protein secretion; P:vesicle-mediated transport; C:membrane; C:obsolete integral component of Golgi membrane
	265	[INTERPRO, BLASTED]	g67.t2	OHT16191.1hypothetical protein TRFO_13344	7	2.19e-132	60.99						no IPS match	no IPS match	no IPS match
	279	[INTERPRO, BLASTED, MAPPED, ANNOTATED]	g68.t1	OHT16190.1hypothetical protein TRFO_13343	4	1.48e-182	65.41	3	P:GO:0009306; P:GO:0016192; C:GO:0016020	P:protein secretion; P:vesicle-mediated transport; C:membrane			IPR008564 (PFAM); mobidb-lite (MOBIDB_LITE); mobidb-lite (MOBIDB_LITE); mobidb-lite (MOBIDB_LITE); mobidb-lite (MOBIDB_LITE); IPR008564 (PANTHER)	P:GO:0009306; P:GO:0016192; C:GO:0016020; C:GO:0030173	P:protein secretion; P:vesicle-mediated transport; C:membrane; C:obsolete integral component of Golgi membrane
	375	[INTERPRO, BLASTED, MAPPED, ANNOTATED]	g69.t1	OHT16189.1Ser/Thr protein phosphatase	20	1.19e-53	59.68	6	F:GO:0017018; C:GO:0005634; C:GO:0005737	F:myosin phosphatase activity; C:nucleus; C:cytoplasm	EC:3.1.3.16	Protein-serine/threonine phosphatase	IPR029052 (G3DSA:3.60.21.GENE3D); mobidb-lite (MOBIDB_LITE); mobidb-lite (MOBIDB_LITE); mobidb-lite (MOBIDB_LITE); IPR029052 (SUPERFAMILY)	no GO terms	no GO terms
	463	[INTERPRO, BLASTED, MAPPED, ANNOTATED]	g69.t2	OHT16189.1Ser/Thr protein phosphatase	20	0	61.92	6	F:GO:0017018; C:GO:0005634; C:GO:0005737	F:myosin phosphatase activity; C:nucleus; C:cytoplasm	EC:3.1.3.16	Protein-serine/threonine phosphatase	IPR006186 (PRINTS); IPR029052 (G3DSA:3.60.21.GENE3D); IPR004843 (PFAM); PIRSR641768-1 (PIRSR); mobidb-lite (MOBIDB_LITE); mobidb-lite (MOBIDB_LITE); IPR050341 (PANTHER); cd00144 (CDD); IPR029052 (SUPERFAMILY)	F:GO:0004722; F:GO:0016787; C:GO:0005634; C:GO:0005737	F:protein serine/threonine phosphatase activity; F:hydrolase activity; C:nucleus; C:cytoplasm
	1608	[INTERPRO, BLASTED, MAPPED, ANNOTATED]	g70.t1	OHT16187.1hypothetical protein TRFO_13337	20	0	65.19	10	P:GO:0051603; F:GO:0004197; C:GO:0005615; C:GO:0005764; C:GO:0016020	P:proteolysis involved in protein catabolic process; F:cysteine-type endopeptidase activity; C:extracellular space; C:lysosome; C:membrane	EC:3.4.22	Acting on peptide bonds (peptidases)	IPR000668 (PRINTS); G3DSA:2.10.220.10 (GENE3D); G3DSA:3.90.70.10 (GENE3D); IPR000668 (PFAM); IPR052798 (PANTHER); IPR039417 (CDD); IPR009030 (SUPERFAMILY); IPR009030 (SUPERFAMILY); IPR009030 (SUPERFAMILY); IPR009030 (SUPERFAMILY); IPR009030 (SUPERFAMILY); IPR038765 (SUPERFAMILY); IPR009030 (SUPERFAMILY)	P:GO:0006508; F:GO:0008234	P:proteolysis; F:cysteine-type peptidase activity
	335	[INTERPRO, BLASTED, MAPPED, ANNOTATED]	g70.t2	OHT16188.1Crustapain	20	8.48e-236	63.48	8	P:GO:0051603; F:GO:0004197; C:GO:0005615; C:GO:0005764	P:proteolysis involved in protein catabolic process; F:cysteine-type endopeptidase activity; C:extracellular space; C:lysosome	EC:3.4.22	Acting on peptide bonds (peptidases)	IPR000668 (PRINTS); G3DSA:3.90.70.10:FF:000039 (FUNFAM); IPR013201 (PFAM); IPR000668 (PFAM); G3DSA:3.90.70.10 (GENE3D); IPR013128 (PANTHER); IPR039417 (CDD); IPR038765 (SUPERFAMILY)	P:GO:0006508; P:GO:0051603; F:GO:0004197; F:GO:0008234; C:GO:0005615; C:GO:0005764	P:proteolysis; P:proteolysis involved in protein catabolic process; F:cysteine-type endopeptidase activity; F:cysteine-type peptidase activity; C:extracellular space; C:lysosome
	1348	[INTERPRO, BLASTED]	g71.t1	OHT16185.1hypothetical protein TRFO_13332	12	0	46.63						IPR016024 (SUPERFAMILY)	no GO terms	no GO terms
	2576	[INTERPRO, BLASTED, MAPPED, ANNOTATED]	g71.t2	OHT16185.1hypothetical protein TRFO_13332	20	0	58.94	1	C:GO:0016020	C:membrane			IPR052798 (PANTHER); IPR016024 (SUPERFAMILY); IPR009030 (SUPERFAMILY); IPR009030 (SUPERFAMILY); IPR009030 (SUPERFAMILY); IPR009030 (SUPERFAMILY); IPR009030 (SUPERFAMILY); IPR009030 (SUPERFAMILY); IPR009030 (SUPERFAMILY)	no GO terms	no GO terms
	2918	[INTERPRO, BLASTED, MAPPED, ANNOTATED]	g72.t1	OHS94979.1hypothetical protein TRFO_38817	20	0	60.27	6	P:GO:0006508; F:GO:0004252; C:GO:0016020	P:proteolysis; F:serine-type endopeptidase activity; C:membrane	EC:3.4.21	Acting on peptide bonds (peptidases)	IPR015500 (PRINTS); IPR000209 (PFAM); G3DSA:3.90.70.10 (GENE3D); G3DSA:2.10.25.10 (GENE3D); G3DSA:3.90.70.10 (GENE3D); IPR036852 (G3DSA:3.40.50.GENE3D); IPR036852 (G3DSA:3.40.50.GENE3D); IPR000668 (PFAM); PIRSR615500-1 (PIRSR); mobidb-lite (MOBIDB_LITE); mobidb-lite (MOBIDB_LITE); mobidb-lite (MOBIDB_LITE); mobidb-lite (MOBIDB_LITE); IPR051048 (PANTHER); IPR000742 (PROSITE_PROFILES); PS51892 (PRO…	P:GO:0006508; F:GO:0004252; F:GO:0008234; F:GO:0008236	P:proteolysis; F:serine-type endopeptidase activity; F:cysteine-type peptidase activity; F:serine-type peptidase activity
	1339	[INTERPRO, BLASTED, MAPPED]	g72.t2	OHT15002.1Cathepsin L-like proteinase	20	5.48e-120	58.52	6	P:GO:0006508; P:GO:0051603; F:GO:0004197; F:GO:0008234; C:GO:0005615; C:GO:0005764	P:proteolysis; P:proteolysis involved in protein catabolic process; F:cysteine-type endopeptidase activity; F:cysteine-type peptidase activity; C:extracellular space; C:lysosome	EC:3.4.22.15	Cathepsin L	IPR000668 (PRINTS); G3DSA:3.90.70.10 (GENE3D); G3DSA:3.90.70.10 (GENE3D); IPR000668 (PFAM); mobidb-lite (MOBIDB_LITE); mobidb-lite (MOBIDB_LITE); IPR013128 (PANTHER); IPR039417 (CDD); IPR038765 (SUPERFAMILY)	P:GO:0006508; P:GO:0051603; F:GO:0004197; F:GO:0008234; C:GO:0005615; C:GO:0005764	P:proteolysis; P:proteolysis involved in protein catabolic process; F:cysteine-type endopeptidase activity; F:cysteine-type peptidase activity; C:extracellular space; C:lysosome
	1115	[INTERPRO, BLASTED, MAPPED, ANNOTATED]	g72.t3	OHS94979.1hypothetical protein TRFO_38817	20	0	54.08	6	P:GO:0006508; F:GO:0004252; C:GO:0016020	P:proteolysis; F:serine-type endopeptidase activity; C:membrane	EC:3.4.21	Acting on peptide bonds (peptidases)	IPR015500 (PRINTS); IPR036852 (G3DSA:3.40.50.GENE3D); IPR036852 (G3DSA:3.40.50.GENE3D); G3DSA:2.60.120.380 (GENE3D); IPR000209 (PFAM); G3DSA:2.10.25.10 (GENE3D); PIRSR001145-3 (PIRSR); PIRSR615500-1 (PIRSR); PIRSR037907-3 (PIRSR); mobidb-lite (MOBIDB_LITE); mobidb-lite (MOBIDB_LITE); IPR051048 (PANTHER); IPR000742 (PROSITE_PROFILES); PS51892 (PROSITE_PROFILES); cd00054 (CDD); IPR036852 (SUPERFAMI…	P:GO:0006508; F:GO:0004252; F:GO:0008236	P:proteolysis; F:serine-type endopeptidase activity; F:serine-type peptidase activity
	485	[INTERPRO, NO-BLAST]	g73.t1	-									IPR008160 (PFAM); mobidb-lite (MOBIDB_LITE); mobidb-lite (MOBIDB_LITE); mobidb-lite (MOBIDB_LITE); mobidb-lite (MOBIDB_LITE); mobidb-lite (MOBIDB_LITE); mobidb-lite (MOBIDB_LITE); mobidb-lite (MOBIDB_LITE); IPR050938 (PANTHER)	no GO terms	no GO terms
	1820	[INTERPRO, BLASTED, MAPPED, ANNOTATED]	g74.t1	OHS94979.1hypothetical protein TRFO_38817	20	0	56.88	6	P:GO:0006508; F:GO:0004252; C:GO:0016020	P:proteolysis; F:serine-type endopeptidase activity; C:membrane	EC:3.4.21	Acting on peptide bonds (peptidases)	IPR015500 (PRINTS); G3DSA:2.10.220.10 (GENE3D); IPR000209 (PFAM); G3DSA:2.60.120.380 (GENE3D); G3DSA:2.10.25.10 (GENE3D); IPR036852 (G3DSA:3.40.50.GENE3D); PF12810 (PFAM); G3DSA:2.10.220.10 (GENE3D); IPR036852 (G3DSA:3.40.50.GENE3D); PIRSR615500-1 (PIRSR); PIRSR037907-3 (PIRSR); mobidb-lite (MOBIDB_LITE); mobidb-lite (MOBIDB_LITE); mobidb-lite (MOBIDB_LITE); mobidb-lite (MOBIDB_LITE); mobidb-lite…	P:GO:0006508; F:GO:0004252; F:GO:0008236	P:proteolysis; F:serine-type endopeptidase activity; F:serine-type peptidase activity
	1776	[INTERPRO, BLASTED, MAPPED, ANNOTATED]	g74.t2	OHS94979.1hypothetical protein TRFO_38817	20	0	56.77	6	P:GO:0006508; F:GO:0004252; C:GO:0016020	P:proteolysis; F:serine-type endopeptidase activity; C:membrane	EC:3.4.21	Acting on peptide bonds (peptidases)	IPR015500 (PRINTS); G3DSA:2.10.220.10 (GENE3D); G3DSA:2.60.120.380 (GENE3D); G3DSA:2.10.25.10 (GENE3D); G3DSA:2.10.220.10 (GENE3D); IPR036852 (G3DSA:3.40.50.GENE3D); PF12810 (PFAM); IPR036852 (G3DSA:3.40.50.GENE3D); IPR000209 (PFAM); PIRSR615500-1 (PIRSR); PIRSR037907-3 (PIRSR); mobidb-lite (MOBIDB_LITE); mobidb-lite (MOBIDB_LITE); mobidb-lite (MOBIDB_LITE); IPR051048 (PANTHER); IPR000742 (PROSIT…	P:GO:0006508; F:GO:0004252; F:GO:0008236	P:proteolysis; F:serine-type endopeptidase activity; F:serine-type peptidase activity
	2585	[INTERPRO, BLASTED, MAPPED, ANNOTATED]	g75.t1	OHT08924.1hypothetical protein TRFO_22330	19	0	60.48	6	P:GO:0006508; F:GO:0004252; C:GO:0016020	P:proteolysis; F:serine-type endopeptidase activity; C:membrane	EC:3.4.21	Acting on peptide bonds (peptidases)	G3DSA:2.60.120.260 (GENE3D); IPR014755 (G3DSA:2.60.40.GENE3D); G3DSA:2.60.120.260 (GENE3D); IPR013785 (G3DSA:3.20.20.GENE3D); IPR000421 (PFAM); mobidb-lite (MOBIDB_LITE); mobidb-lite (MOBIDB_LITE); IPR000421 (PROSITE_PROFILES); IPR000421 (PROSITE_PROFILES); IPR000421 (PROSITE_PROFILES); IPR017853 (SUPERFAMILY); IPR008979 (SUPERFAMILY); IPR008979 (SUPERFAMILY); IPR017853 (SUPERFAMILY); IPR008979 (…	no GO terms	no GO terms
	2563	[INTERPRO, BLASTED, MAPPED, ANNOTATED]	g75.t2	OHT08924.1hypothetical protein TRFO_22330	19	0	60.48	6	P:GO:0006508; F:GO:0004252; C:GO:0016020	P:proteolysis; F:serine-type endopeptidase activity; C:membrane	EC:3.4.21	Acting on peptide bonds (peptidases)	IPR013785 (G3DSA:3.20.20.GENE3D); IPR000421 (PFAM); IPR014755 (G3DSA:2.60.40.GENE3D); G3DSA:2.60.120.260 (GENE3D); G3DSA:2.60.120.260 (GENE3D); mobidb-lite (MOBIDB_LITE); IPR000421 (PROSITE_PROFILES); IPR000421 (PROSITE_PROFILES); IPR000421 (PROSITE_PROFILES); IPR008979 (SUPERFAMILY); IPR017853 (SUPERFAMILY); IPR017853 (SUPERFAMILY); IPR008979 (SUPERFAMILY); IPR008979 (SUPERFAMILY)	no GO terms	no GO terms
	1062	[INTERPRO, BLASTED]	g76.t1	OHT08927.1hypothetical protein TRFO_22333	1	0	100						no IPS match	no IPS match	no IPS match
	1123	[INTERPRO, BLASTED]	g76.t2	OHT08927.1hypothetical protein TRFO_22333	1	0	100						no IPS match	no IPS match	no IPS match
	566	[INTERPRO, BLASTED, MAPPED, ANNOTATED]	g77.t1	OHT08928.1hypothetical protein TRFO_22336	1	8.29e-57	100	1	C:GO:0016020	C:membrane			mobidb-lite (MOBIDB_LITE); mobidb-lite (MOBIDB_LITE); mobidb-lite (MOBIDB_LITE)	no GO terms	no GO terms
	518	[INTERPRO, BLASTED]	g78.t1	OHT08929.1hypothetical protein TRFO_22337	5	0	52.65						mobidb-lite (MOBIDB_LITE); mobidb-lite (MOBIDB_LITE)	no GO terms	no GO terms
	1275	[INTERPRO, BLASTED, MAPPED, ANNOTATED]	g79.t1	OHT08930.1putative phospholipid-transporting ATPase DRS2	20	0	62.81	16	P:GO:0007030; P:GO:0045332; F:GO:0000287; F:GO:0005524; F:GO:0016887; F:GO:0140326; C:GO:0005802; C:GO:0005886	P:Golgi organization; P:phospholipid translocation; F:magnesium ion binding; F:ATP binding; F:ATP hydrolysis activity; F:ATPase-coupled intramembrane lipid transporter activity; C:trans-Golgi network; C:plasma membrane	EC:7.6.2.1; EC:3.6.1.15	P-type phospholipid transporter; Nucleoside-triphosphate phosphatase	PR00119 (PRINTS); IPR032630 (PFAM); IPR006539 (NCBIFAM); IPR023214 (G3DSA:3.40.50.GENE3D); PF00122 (PFAM); IPR001757 (NCBIFAM); PF13246 (PFAM); PF00702 (PFAM); IPR032631 (PFAM); G3DSA:2.70.150.10 (GENE3D); IPR023299 (G3DSA:3.40.1110.GENE3D); IPR044492 (SFLD); SFLDS00003 (SFLD); mobidb-lite (MOBIDB_LITE); mobidb-lite (MOBIDB_LITE); mobidb-lite (MOBIDB_LITE); mobidb-lite (MOBIDB_LITE); PTHR24092 (P…	P:GO:0015914; P:GO:0045332; F:GO:0000166; F:GO:0000287; F:GO:0005215; F:GO:0005524; F:GO:0016887; F:GO:0140326; C:GO:0005886; C:GO:0016020	P:phospholipid transport; P:phospholipid translocation; F:nucleotide binding; F:magnesium ion binding; F:transporter activity; F:ATP binding; F:ATP hydrolysis activity; F:ATPase-coupled intramembrane lipid transporter activity; C:plasma membrane; C:membrane
	266	[INTERPRO, NO-BLAST]	g79.t2	-									PTHR36489 (PANTHER)	no GO terms	no GO terms
	1101	[INTERPRO, BLASTED, MAPPED, ANNOTATED]	g79.t3	OHT08930.1putative phospholipid-transporting ATPase DRS2	20	0	62.81	16	P:GO:0007030; P:GO:0045332; F:GO:0000287; F:GO:0005524; F:GO:0016887; F:GO:0140326; C:GO:0005802; C:GO:0005886	P:Golgi organization; P:phospholipid translocation; F:magnesium ion binding; F:ATP binding; F:ATP hydrolysis activity; F:ATPase-coupled intramembrane lipid transporter activity; C:trans-Golgi network; C:plasma membrane	EC:7.6.2.1; EC:3.6.1.15	P-type phospholipid transporter; Nucleoside-triphosphate phosphatase	PR00119 (PRINTS); PF00702 (PFAM); IPR032630 (PFAM); IPR006539 (NCBIFAM); G3DSA:2.70.150.10 (GENE3D); PF13246 (PFAM); PF00122 (PFAM); IPR023214 (G3DSA:3.40.50.GENE3D); IPR032631 (PFAM); IPR023299 (G3DSA:3.40.1110.GENE3D); IPR001757 (NCBIFAM); IPR044492 (SFLD); PIRSR611863-3 (PIRSR); PIRSR611863-2 (PIRSR); SFLDS00003 (SFLD); mobidb-lite (MOBIDB_LITE); mobidb-lite (MOBIDB_LITE); mobidb-lite (MOBIDB_…	P:GO:0015914; P:GO:0045332; F:GO:0000166; F:GO:0000287; F:GO:0005215; F:GO:0005524; F:GO:0016887; F:GO:0140326; C:GO:0005886; C:GO:0016020	P:phospholipid transport; P:phospholipid translocation; F:nucleotide binding; F:magnesium ion binding; F:transporter activity; F:ATP binding; F:ATP hydrolysis activity; F:ATPase-coupled intramembrane lipid transporter activity; C:plasma membrane; C:membrane
	402	[INTERPRO, BLASTED]	g80.t1	OHT08931.1hypothetical protein TRFO_22347	10	5.4e-233	55.87						mobidb-lite (MOBIDB_LITE); mobidb-lite (MOBIDB_LITE); mobidb-lite (MOBIDB_LITE)	no GO terms	no GO terms
	321	[INTERPRO, BLASTED, MAPPED, ANNOTATED]	g81.t1	OHT08932.1Protein farnesyltransferase/geranylgeranyltransferase type-1 subunit alpha	11	7.24e-211	55.69	19	P:GO:0007323; P:GO:0008360; P:GO:0009414; P:GO:0009788; P:GO:0018343; P:GO:0018344; P:GO:0048509; P:GO:0051128; P:GO:0072659; F:GO:0004311; F:GO:0004660; F:GO:0004662; F:GO:0004663; C:GO:0005953; C:GO:0005965	P:peptide pheromone maturation; P:regulation of cell shape; P:response to water deprivation; P:negative regulation of abscisic acid-activated signaling pathway; P:protein farnesylation; P:protein geranylgeranylation; P:regulation of meristem development; P:regulation of cellular component organization; P:protein localization to plasma membrane; F:farnesyltranstransferase activity; F:protein farne…	EC:2.5.1.29; EC:2.5.1.59; EC:2.5.1.58; EC:2.5.1.60	Geranylgeranyl diphosphate synthase; Protein geranylgeranyltransferase type I; Protein farnesyltransferase; Protein geranylgeranyltransferase type II	G3DSA:1.25.40.120 (GENE3D); IPR002088 (PFAM); PTHR11129 (PANTHER); IPR002088 (PROSITE_PROFILES); SSF48439 (SUPERFAMILY)	P:GO:0018342; P:GO:0018343; P:GO:0018344; F:GO:0004660; F:GO:0004662; F:GO:0008318; C:GO:0005737; C:GO:0005953; C:GO:0005965	P:protein prenylation; P:protein farnesylation; P:protein geranylgeranylation; F:protein farnesyltransferase activity; F:CAAX-protein geranylgeranyltransferase activity; F:protein prenyltransferase activity; C:cytoplasm; C:CAAX-protein geranylgeranyltransferase complex; C:protein farnesyltransferase complex
	411	[INTERPRO, BLASTED, MAPPED]	g82.t1	OHT08933.1hypothetical protein TRFO_22351	11	7.91e-306	48.91	6	P:GO:0044727; P:GO:1901537; F:GO:0003682; F:GO:0042393; C:GO:0005634; C:GO:0005737	P:epigenetic programing of male pronucleus; P:positive regulation of DNA demethylation; F:chromatin binding; F:histone binding; C:nucleus; C:cytoplasm			IPR010736 (PFAM); mobidb-lite (MOBIDB_LITE); mobidb-lite (MOBIDB_LITE)	no GO terms	no GO terms
	677	[INTERPRO, BLASTED]	g83.t1	OHT08934.1hypothetical protein TRFO_22352	2	0	73.23						IPR018631 (PFAM); PTHR34825 (PANTHER)	no GO terms	no GO terms
	1566	[INTERPRO, BLASTED, MAPPED, ANNOTATED]	g84.t1	OHT08935.1hypothetical protein TRFO_22353	4	0	74.12	8	P:GO:0030317; P:GO:0048240; C:GO:0036128; C:GO:0097228	P:flagellated sperm motility; P:sperm capacitation; C:CatSper complex; C:sperm principal piece			IPR018631 (PFAM); IPR028751 (PANTHER)	P:GO:0030317; P:GO:0048240; C:GO:0036128; C:GO:0097228	P:flagellated sperm motility; P:sperm capacitation; C:CatSper complex; C:sperm principal piece
	925	[INTERPRO, BLASTED, MAPPED, ANNOTATED]	g84.t2	OHT08935.1hypothetical protein TRFO_22353	3	0	64.16	8	P:GO:0030317; P:GO:0048240; C:GO:0036128; C:GO:0097228	P:flagellated sperm motility; P:sperm capacitation; C:CatSper complex; C:sperm principal piece			IPR028751 (PFAM); IPR028751 (PANTHER)	P:GO:0030317; P:GO:0048240; C:GO:0036128; C:GO:0097228	P:flagellated sperm motility; P:sperm capacitation; C:CatSper complex; C:sperm principal piece
	1692	[INTERPRO, BLASTED]	g85.t1	OHT08936.1hypothetical protein TRFO_22354	8	0	50.64						mobidb-lite (MOBIDB_LITE); mobidb-lite (MOBIDB_LITE); mobidb-lite (MOBIDB_LITE); mobidb-lite (MOBIDB_LITE); mobidb-lite (MOBIDB_LITE); mobidb-lite (MOBIDB_LITE); mobidb-lite (MOBIDB_LITE); mobidb-lite (MOBIDB_LITE); mobidb-lite (MOBIDB_LITE); mobidb-lite (MOBIDB_LITE); mobidb-lite (MOBIDB_LITE)	no GO terms	no GO terms
	414	[INTERPRO, BLASTED, MAPPED, ANNOTATED]	g86.t1	OHT08937.1Lecithin:cholesterol acyltransferase family protein	20	0,0000000000000000000000000000000000000000000000000000000000000000000000000000000000000000000000000000000000000000000000000000000000000000000000000000000000000000000000000000000000000000000000000000000000000000000000000000000000000000000000000000000000000000000000000000000000000000000000000000000000000000000000000162	59.78	14	P:GO:0019432; P:GO:0019915; F:GO:0004806; F:GO:0008374; F:GO:0046027; C:GO:0005615; C:GO:0097038	P:triglyceride biosynthetic process; P:lipid storage; F:triglyceride lipase activity; F:O-acyltransferase activity; F:phospholipid:diacylglycerol acyltransferase activity; C:extracellular space; C:perinuclear endoplasmic reticulum	EC:2.3.1.158; EC:3.1.1.3	Phospholipid:diacylglycerol acyltransferase; Triacylglycerol lipase	IPR003386 (PFAM); IPR029058 (G3DSA:3.40.50.GENE3D); PTHR11440 (PANTHER); IPR029058 (SUPERFAMILY)	P:GO:0006629; F:GO:0008374	P:lipid metabolic process; F:O-acyltransferase activity
	415	[INTERPRO, BLASTED, MAPPED, ANNOTATED]	g86.t2	OHT08937.1Lecithin:cholesterol acyltransferase family protein	20	0,00000000000000000000000000000000000000000000000000000000000000000000000000000000000000000000000000000000000000000000000000000000000000000000000000000000000000000000000000000000000000000000000000000000000000000000000000000000000000000000000000000000000000000000000000000000000000000000000000000000000000000000000000325	59.71	14	P:GO:0019432; P:GO:0019915; F:GO:0004806; F:GO:0008374; F:GO:0046027; C:GO:0005615; C:GO:0097038	P:triglyceride biosynthetic process; P:lipid storage; F:triglyceride lipase activity; F:O-acyltransferase activity; F:phospholipid:diacylglycerol acyltransferase activity; C:extracellular space; C:perinuclear endoplasmic reticulum	EC:2.3.1.158; EC:3.1.1.3	Phospholipid:diacylglycerol acyltransferase; Triacylglycerol lipase	IPR029058 (G3DSA:3.40.50.GENE3D); IPR003386 (PFAM); PTHR11440 (PANTHER); IPR029058 (SUPERFAMILY)	P:GO:0006629; F:GO:0008374	P:lipid metabolic process; F:O-acyltransferase activity
	907	[INTERPRO, BLASTED, MAPPED, ANNOTATED]	g87.t1	OHT08939.1hypothetical protein TRFO_22357	11	0	57.92	1	C:GO:0016020	C:membrane			mobidb-lite (MOBIDB_LITE); mobidb-lite (MOBIDB_LITE)	no GO terms	no GO terms
	943	[INTERPRO, BLASTED, MAPPED, ANNOTATED]	g87.t2	OHT08939.1hypothetical protein TRFO_22357	11	0	58.09	1	C:GO:0016020	C:membrane			mobidb-lite (MOBIDB_LITE); mobidb-lite (MOBIDB_LITE)	no GO terms	no GO terms
	221	[INTERPRO, BLASTED, MAPPED, ANNOTATED]	g88.t1	OHT08940.1Myb-like DNA-binding domain containing protein	20	6.81e-119	61.74	8	P:GO:0006357; F:GO:0000978; F:GO:0000981; C:GO:0005634	P:regulation of transcription by RNA polymerase II; F:RNA polymerase II cis-regulatory region sequence-specific DNA binding; F:DNA-binding transcription factor activity, RNA polymerase II-specific; C:nucleus			IPR001005 (PFAM); G3DSA:1.10.10.60 (GENE3D); G3DSA:1.10.10.60 (GENE3D); mobidb-lite (MOBIDB_LITE); mobidb-lite (MOBIDB_LITE); IPR050560 (PANTHER); IPR001005 (PROSITE_PROFILES); IPR017930 (PROSITE_PROFILES); IPR017930 (PROSITE_PROFILES); IPR001005 (PROSITE_PROFILES); IPR001005 (CDD); IPR009057 (SUPERFAMILY); IPR009057 (SUPERFAMILY)	P:GO:0006355; F:GO:0000978; F:GO:0000981; C:GO:0005634	P:regulation of DNA-templated transcription; F:RNA polymerase II cis-regulatory region sequence-specific DNA binding; F:DNA-binding transcription factor activity, RNA polymerase II-specific; C:nucleus
	175	[INTERPRO, BLASTED, MAPPED, ANNOTATED]	g88.t2	OHT08940.1Myb-like DNA-binding domain containing protein	20	4.91e-125	61.15	8	P:GO:0006357; F:GO:0000978; F:GO:0000981; C:GO:0005634	P:regulation of transcription by RNA polymerase II; F:RNA polymerase II cis-regulatory region sequence-specific DNA binding; F:DNA-binding transcription factor activity, RNA polymerase II-specific; C:nucleus			G3DSA:1.10.10.60 (GENE3D); G3DSA:1.10.10.60 (GENE3D); IPR001005 (PFAM); mobidb-lite (MOBIDB_LITE); mobidb-lite (MOBIDB_LITE); IPR050560 (PANTHER); IPR001005 (PROSITE_PROFILES); IPR017930 (PROSITE_PROFILES); IPR017930 (PROSITE_PROFILES); IPR001005 (PROSITE_PROFILES); IPR001005 (CDD); IPR009057 (SUPERFAMILY); IPR009057 (SUPERFAMILY)	P:GO:0006355; F:GO:0000978; F:GO:0000981; C:GO:0005634	P:regulation of DNA-templated transcription; F:RNA polymerase II cis-regulatory region sequence-specific DNA binding; F:DNA-binding transcription factor activity, RNA polymerase II-specific; C:nucleus
	221	[INTERPRO, BLASTED, MAPPED, ANNOTATED]	g89.t1	OHT08942.1hypothetical protein TRFO_22367	20	1.3e-154	53.38	2	F:GO:0003676	F:nucleic acid binding			IPR036397 (G3DSA:3.30.420.GENE3D); IPR004875 (PFAM); IPR050863 (PANTHER)	F:GO:0003676	F:nucleic acid binding
	446	[INTERPRO, BLASTED, MAPPED, ANNOTATED]	g90.t1	OHT08942.1hypothetical protein TRFO_22367	20	7.26e-151	52.94	2	F:GO:0003676	F:nucleic acid binding			IPR036397 (G3DSA:3.30.420.GENE3D); IPR004875 (PFAM); IPR050863 (PANTHER)	F:GO:0003676; F:GO:0003677; C:GO:0005634	F:nucleic acid binding; F:DNA binding; C:nucleus
	179	[INTERPRO, BLASTED]	g90.t2	OHT08943.1hypothetical protein TRFO_22368	1	8.38e-122	99.44						no IPS match	no IPS match	no IPS match
	2990	[INTERPRO, BLASTED]	g91.t1	OHT08944.1hypothetical protein TRFO_22370	6	0	51.46						mobidb-lite (MOBIDB_LITE)	no GO terms	no GO terms
	2936	[INTERPRO, BLASTED]	g91.t2	OHT08944.1hypothetical protein TRFO_22370	6	0	51.14						mobidb-lite (MOBIDB_LITE)	no GO terms	no GO terms
	408	[INTERPRO, BLASTED]	g92.t1	OHT08945.1hypothetical protein TRFO_22372	1	1.82e-188	100						mobidb-lite (MOBIDB_LITE); mobidb-lite (MOBIDB_LITE); mobidb-lite (MOBIDB_LITE); mobidb-lite (MOBIDB_LITE); mobidb-lite (MOBIDB_LITE); mobidb-lite (MOBIDB_LITE); mobidb-lite (MOBIDB_LITE)	no GO terms	no GO terms
	334	[INTERPRO, BLASTED]	g92.t2	OHT08945.1hypothetical protein TRFO_22372	1	1.44e-196	100						mobidb-lite (MOBIDB_LITE); mobidb-lite (MOBIDB_LITE); mobidb-lite (MOBIDB_LITE); mobidb-lite (MOBIDB_LITE); mobidb-lite (MOBIDB_LITE); mobidb-lite (MOBIDB_LITE)	no GO terms	no GO terms
	105	[INTERPRO, NO-BLAST]	g92.t3	-									mobidb-lite (MOBIDB_LITE)	no GO terms	no GO terms
	309	[INTERPRO, BLASTED]	g93.t1	OHT08946.1hypothetical protein TRFO_22373	10	3.79e-109	61.87						mobidb-lite (MOBIDB_LITE); mobidb-lite (MOBIDB_LITE); mobidb-lite (MOBIDB_LITE); mobidb-lite (MOBIDB_LITE); mobidb-lite (MOBIDB_LITE); mobidb-lite (MOBIDB_LITE); mobidb-lite (MOBIDB_LITE); mobidb-lite (MOBIDB_LITE)	no GO terms	no GO terms
	626	[INTERPRO, BLASTED, MAPPED, ANNOTATED]	g94.t1	OHT08947.1AGC family protein kinase	20	1.3e-132	64.66	8	P:GO:0000075; P:GO:1903047; F:GO:0004672; C:GO:0015630	P:cell cycle checkpoint signaling; P:mitotic cell cycle process; F:protein kinase activity; C:microtubule cytoskeleton	EC:2.7.1	Transferring phosphorus-containing groups	IPR000719 (PFAM); G3DSA:3.30.200.20 (GENE3D); PIRSR000606-51 (PIRSR); PIRSR037993-2 (PIRSR); PIRSR000559-2 (PIRSR); PIRSR637770-2 (PIRSR); PIRSR630616-2 (PIRSR); PIRSR628788-2 (PIRSR); mobidb-lite (MOBIDB_LITE); mobidb-lite (MOBIDB_LITE); mobidb-lite (MOBIDB_LITE); mobidb-lite (MOBIDB_LITE); mobidb-lite (MOBIDB_LITE); mobidb-lite (MOBIDB_LITE); mobidb-lite (MOBIDB_LITE); mobidb-lite (MOBIDB_LITE)…	P:GO:0006468; F:GO:0004672; F:GO:0005524	P:protein phosphorylation; F:protein kinase activity; F:ATP binding
	301	[INTERPRO, BLASTED, MAPPED, ANNOTATED]	g94.t2	OHT08947.1AGC family protein kinase	20	9.39e-222	53.15	17	P:GO:0018105; P:GO:0018107; P:GO:0044773; P:GO:0051598; P:GO:0071277; P:GO:0106057; P:GO:1904262; F:GO:0004674; F:GO:0004683; F:GO:0005524; C:GO:0005634; C:GO:0005737	P:peptidyl-serine phosphorylation; P:peptidyl-threonine phosphorylation; P:mitotic DNA damage checkpoint signaling; P:meiotic recombination checkpoint signaling; P:cellular response to calcium ion; P:negative regulation of calcineurin-mediated signaling; P:negative regulation of TORC1 signaling; F:protein serine/threonine kinase activity; F:calmodulin-dependent protein kinase activity; F:ATP bind…	EC:2.7.11.17	Calcium/calmodulin-dependent protein kinase	G3DSA:1.10.510.10 (GENE3D); G3DSA:3.30.200.20 (GENE3D); IPR000719 (PFAM); PIRSR630616-2 (PIRSR); PIRSR038189-1 (PIRSR); PIRSR628788-2 (PIRSR); PIRSR037281-3 (PIRSR); PIRSR000636-1 (PIRSR); PIRSR000552-1 (PIRSR); PIRSR037014-2 (PIRSR); PIRSR628788-1 (PIRSR); PIRSR000631-1 (PIRSR); PIRSR000660-2 (PIRSR); PIRSR037568-2 (PIRSR); PIRSR000666-2 (PIRSR); PIRSR000556-2 (PIRSR); PIRSR000604-2 (PIRSR); PIR…	P:GO:0006468; P:GO:0044773; F:GO:0004672; F:GO:0004674; F:GO:0005524; C:GO:0005634	P:protein phosphorylation; P:mitotic DNA damage checkpoint signaling; F:protein kinase activity; F:protein serine/threonine kinase activity; F:ATP binding; C:nucleus
	141	[INTERPRO, NO-BLAST]	g95.t1	-									no IPS match	no IPS match	no IPS match
	369	[INTERPRO, BLASTED, MAPPED, ANNOTATED]	g96.t1	OHT08948.1hypothetical protein TRFO_22376	1	2.64e-118	100	1	C:GO:0016020	C:membrane			mobidb-lite (MOBIDB_LITE); mobidb-lite (MOBIDB_LITE); mobidb-lite (MOBIDB_LITE); mobidb-lite (MOBIDB_LITE)	no GO terms	no GO terms
	178	[INTERPRO, BLASTED, MAPPED, ANNOTATED]	g96.t2	OHT08948.1hypothetical protein TRFO_22376	1	2.83e-111	100	1	C:GO:0016020	C:membrane			no IPS match	no IPS match	no IPS match
	319	[INTERPRO, BLASTED, MAPPED, ANNOTATED]	g97.t1	OHT13993.1hypothetical protein TRFO_43193	4	1.78e-210	63.23	1	C:GO:0016020	C:membrane			PIRSR002498-2 (PIRSR)	no GO terms	no GO terms
	419	[INTERPRO, BLASTED, MAPPED, ANNOTATED]	g98.t1	OHS94684.1hypothetical protein TRFO_39154	10	8.41e-227	67.52	6	P:GO:0016485; F:GO:0004252; F:GO:0005509; C:GO:0016020	P:protein processing; F:serine-type endopeptidase activity; F:calcium ion binding; C:membrane	EC:3.4.21	Acting on peptide bonds (peptidases)	G3DSA:1.10.238.10 (GENE3D); IPR002048 (PFAM); IPR002048 (PFAM); mobidb-lite (MOBIDB_LITE); mobidb-lite (MOBIDB_LITE); IPR002048 (PROSITE_PROFILES); IPR002048 (PROSITE_PROFILES); IPR002048 (PROSITE_PROFILES); IPR002048 (CDD); IPR002048 (CDD); IPR011992 (SUPERFAMILY)	F:GO:0005509	F:calcium ion binding
	560	[INTERPRO, BLASTED, MAPPED, ANNOTATED]	g98.t2	OHS94684.1hypothetical protein TRFO_39154	10	1.7e-210	67.52	6	P:GO:0016485; F:GO:0004252; F:GO:0005509; C:GO:0016020	P:protein processing; F:serine-type endopeptidase activity; F:calcium ion binding; C:membrane	EC:3.4.21	Acting on peptide bonds (peptidases)	G3DSA:1.10.238.10 (GENE3D); IPR002048 (PFAM); IPR002048 (PFAM); mobidb-lite (MOBIDB_LITE); mobidb-lite (MOBIDB_LITE); mobidb-lite (MOBIDB_LITE); mobidb-lite (MOBIDB_LITE); PTHR15439 (PANTHER); IPR002048 (PROSITE_PROFILES); IPR002048 (PROSITE_PROFILES); IPR002048 (PROSITE_PROFILES); IPR002048 (CDD); IPR002048 (CDD); IPR011992 (SUPERFAMILY)	P:GO:0006511; P:GO:0016567; F:GO:0005509; F:GO:0061630; C:GO:0005634	P:ubiquitin-dependent protein catabolic process; P:protein ubiquitination; F:calcium ion binding; F:ubiquitin protein ligase activity; C:nucleus
	270	[INTERPRO, BLASTED]	g99.t1	XP_001317449.1hypothetical protein TVAGG3_0072540	2	4.39e-13	77.42						IPR011004 (SUPERFAMILY)	no GO terms	no GO terms
	162	[INTERPRO, BLASTED, MAPPED, ANNOTATED]	g100.t1	OHS94682.1hypothetical protein TRFO_39152	6	7.27e-53	62.23	1	F:GO:0005488	F:binding			IPR000626 (PFAM); G3DSA:3.10.20.90 (GENE3D); PTHR10621 (PANTHER); IPR000626 (PROSITE_PROFILES); IPR029071 (SUPERFAMILY)	P:GO:0043161; F:GO:0005515; F:GO:0031593; F:GO:0043130; F:GO:0070628; C:GO:0005654; C:GO:0005829	P:proteasome-mediated ubiquitin-dependent protein catabolic process; F:protein binding; F:polyubiquitin modification-dependent protein binding; F:ubiquitin binding; F:proteasome binding; C:nucleoplasm; C:cytosol
	309	[INTERPRO, BLASTED, MAPPED, ANNOTATED]	g100.t2	OHS94682.1hypothetical protein TRFO_39152	20	1.45e-188	59.66	8	P:GO:0043161; F:GO:0004672; F:GO:0005524; F:GO:0031593; F:GO:0043130; F:GO:0070628; C:GO:0005654; C:GO:0005829	P:proteasome-mediated ubiquitin-dependent protein catabolic process; F:protein kinase activity; F:ATP binding; F:polyubiquitin modification-dependent protein binding; F:ubiquitin binding; F:proteasome binding; C:nucleoplasm; C:cytosol	EC:2.7.1	Transferring phosphorus-containing groups	G3DSA:3.10.20.90 (GENE3D); G3DSA:3.30.200.20 (GENE3D); IPR000626 (PFAM); PIRSR000551-51 (PIRSR); PIRSR000554-2 (PIRSR); PIRSR000550-3 (PIRSR); PTHR10621 (PANTHER); IPR000719 (PROSITE_PROFILES); IPR000626 (PROSITE_PROFILES); IPR029071 (SUPERFAMILY); IPR011009 (SUPERFAMILY)	P:GO:0006468; P:GO:0043161; F:GO:0004672; F:GO:0005515; F:GO:0005524; F:GO:0031593; F:GO:0043130; F:GO:0070628; C:GO:0005654; C:GO:0005829	P:protein phosphorylation; P:proteasome-mediated ubiquitin-dependent protein catabolic process; F:protein kinase activity; F:protein binding; F:ATP binding; F:polyubiquitin modification-dependent protein binding; F:ubiquitin binding; F:proteasome binding; C:nucleoplasm; C:cytosol
	139	[INTERPRO, BLASTED, MAPPED, ANNOTATED]	g101.t1	OHS94681.1hypothetical protein TRFO_39151	20	1.93e-96	78.19	12	P:GO:0007165; P:GO:0010608; F:GO:0004694; F:GO:0005524; C:GO:0005634; C:GO:0005829	P:signal transduction; P:post-transcriptional regulation of gene expression; F:eukaryotic translation initiation factor 2alpha kinase activity; F:ATP binding; C:nucleus; C:cytosol	EC:2.7.11.1	Non-specific serine/threonine protein kinase	G3DSA:1.10.510.10 (GENE3D); IPR000719 (PFAM); PIRSR000617-4 (PIRSR); PIRSR000605-50 (PIRSR); PIRSR000631-1 (PIRSR); PIRSR037281-1 (PIRSR); PIRSR000556-1 (PIRSR); PIRSR000628-2 (PIRSR); PIRSR038189-1 (PIRSR); PIRSR037993-1 (PIRSR); PIRSR000551-50 (PIRSR); PIRSR600239-51 (PIRSR); PIRSR037281-3 (PIRSR); PIRSR000604-1 (PIRSR); PIRSR000617-1 (PIRSR); PIRSR630220-1 (PIRSR); PIRSR000632-1 (PIRSR); PIRSR…	P:GO:0006468; P:GO:0007165; F:GO:0004672; F:GO:0005524; C:GO:0005737	P:protein phosphorylation; P:signal transduction; F:protein kinase activity; F:ATP binding; C:cytoplasm
	738	[INTERPRO, BLASTED, MAPPED, ANNOTATED]	g102.t1	OHS94680.1Transketolase 1	8	0	71.87	31	P:GO:0005999; P:GO:0006007; P:GO:0006090; P:GO:0006098; P:GO:0006355; P:GO:0006772; P:GO:0006805; P:GO:0009052; P:GO:0015995; P:GO:0019288; P:GO:0033044; P:GO:0040008; P:GO:0046166; P:GO:0046390; P:GO:1902275; F:GO:0000287; F:GO:0004802; F:GO:0008661; F:GO:0030976; F:GO:0042803; F:GO:0046872; F:GO:0048029; C:GO:0005634; C:GO:0005777; C:GO:0005789; C:GO:0005829; C:GO:0009507; C:GO:0016607; C:GO:00…	P:xylulose biosynthetic process; P:glucose catabolic process; P:pyruvate metabolic process; P:pentose-phosphate shunt; P:regulation of DNA-templated transcription; P:thiamine metabolic process; P:xenobiotic metabolic process; P:pentose-phosphate shunt, non-oxidative branch; P:chlorophyll biosynthetic process; P:isopentenyl diphosphate biosynthetic process, methylerythritol 4-phosphate pathway; P:…	EC:2.2.1.7; EC:2.2.1.1	1-deoxy-D-xylulose-5-phosphate synthase; Transketolase	G3DSA:3.40.50.970:FF:000045 (FUNFAM); G3DSA:3.40.50.970:FF:000004 (FUNFAM); IPR005474 (PFAM); IPR033248 (PFAM); G3DSA:3.40.50.970 (GENE3D); IPR009014 (G3DSA:3.40.50.GENE3D); G3DSA:3.40.50.970 (GENE3D); IPR005475 (PFAM); PIRSR000156-1 (PIRSR); IPR033247 (PANTHER); cd07033 (CDD); IPR005474 (CDD); IPR029061 (SUPERFAMILY); IPR029061 (SUPERFAMILY); IPR009014 (SUPERFAMILY)	P:GO:0006098; F:GO:0003824; F:GO:0004802; C:GO:0005829	P:pentose-phosphate shunt; F:catalytic activity; F:transketolase activity; C:cytosol
	328	[INTERPRO, BLASTED]	g103.t1	OHS94679.1hypothetical protein TRFO_39149	15	4.12e-217	64.97						no IPS match	no IPS match	no IPS match
	215	[INTERPRO, BLASTED, MAPPED, ANNOTATED]	g104.t1	OHS94678.1r2r3-MYB transcription factor	20	2.31e-147	71.96	12	P:GO:0000278; P:GO:0009301; P:GO:0045944; F:GO:0000978; F:GO:0000981; C:GO:0005634	P:mitotic cell cycle; P:snRNA transcription; P:positive regulation of transcription by RNA polymerase II; F:RNA polymerase II cis-regulatory region sequence-specific DNA binding; F:DNA-binding transcription factor activity, RNA polymerase II-specific; C:nucleus			G3DSA:1.10.10.60 (GENE3D); G3DSA:1.10.10.60 (GENE3D); IPR001005 (PFAM); IPR050560 (PANTHER); IPR017930 (PROSITE_PROFILES); IPR001005 (PROSITE_PROFILES); IPR001005 (PROSITE_PROFILES); IPR017930 (PROSITE_PROFILES); IPR001005 (CDD); IPR001005 (CDD); IPR009057 (SUPERFAMILY)	P:GO:0006355; F:GO:0000978; F:GO:0000981; C:GO:0005634	P:regulation of DNA-templated transcription; F:RNA polymerase II cis-regulatory region sequence-specific DNA binding; F:DNA-binding transcription factor activity, RNA polymerase II-specific; C:nucleus
	455	[INTERPRO, BLASTED, MAPPED, ANNOTATED]	g105.t1	OHS94677.1hypothetical protein TRFO_39145	2	4.28e-231	95.48	5	P:GO:0000278; P:GO:0045944; F:GO:0000978; F:GO:0000981; C:GO:0005634	P:mitotic cell cycle; P:positive regulation of transcription by RNA polymerase II; F:RNA polymerase II cis-regulatory region sequence-specific DNA binding; F:DNA-binding transcription factor activity, RNA polymerase II-specific; C:nucleus			no IPS match	no IPS match	no IPS match
	379	[INTERPRO, BLASTED]	g105.t2	OHS94677.1hypothetical protein TRFO_39145	1	7e-245	99.47						no IPS match	no IPS match	no IPS match
	138	[INTERPRO, BLASTED]	g106.t1	OHT15974.1hypothetical protein TRFO_42167	2	5.74e-15	59.82						no IPS match	no IPS match	no IPS match
	216	[INTERPRO, BLASTED]	g107.t1	XP_001285584.1hypothetical protein TVAGG3_0897900	14	1.81e-23	64.81						no IPS match	no IPS match	no IPS match
	905	[INTERPRO, BLASTED]	g108.t1	XP_051081729.1integrase core domain containing protein family	20	9.02e-82	64.17						IPR036397 (G3DSA:3.30.420.GENE3D); PTHR46585 (PANTHER); IPR001584 (PROSITE_PROFILES); IPR012337 (SUPERFAMILY)	P:GO:0015074; F:GO:0003676	P:DNA integration; F:nucleic acid binding
	581	[INTERPRO, BLASTED]	g109.t1	OHS92731.1hypothetical protein TRFO_40927	20	1.08e-41	58.55						IPR006758 (PFAM); mobidb-lite (MOBIDB_LITE); mobidb-lite (MOBIDB_LITE); mobidb-lite (MOBIDB_LITE); mobidb-lite (MOBIDB_LITE); mobidb-lite (MOBIDB_LITE)	no GO terms	no GO terms
	312	[INTERPRO, BLASTED]	g110.t1	XP_051087548.1hypothetical protein TVAGG3_0634260, partial	20	1.24e-45	54.99						no IPS match	no IPS match	no IPS match
	978	[INTERPRO, BLASTED, MAPPED]	g111.t1	OHS94676.1hypothetical protein TRFO_39142	20	0	53.18	4	F:GO:0004721; F:GO:0043169; F:GO:0046872; C:GO:0005615	F:phosphoprotein phosphatase activity; F:cation binding; F:metal ion binding; C:extracellular space			IPR032675 (G3DSA:3.80.10.GENE3D); IPR032675 (G3DSA:3.80.10.GENE3D); IPR032675 (G3DSA:3.80.10.GENE3D); IPR001932 (PFAM); IPR001611 (PFAM); IPR036457 (G3DSA:3.60.40.GENE3D); IPR001611 (PFAM); IPR032675 (G3DSA:3.80.10.GENE3D); IPR052595 (PANTHER); IPR001611 (PROSITE_PROFILES); IPR001932 (PROSITE_PROFILES); IPR001611 (PROSITE_PROFILES); IPR001611 (PROSITE_PROFILES); IPR001611 (PROSITE_PROFILES); IPR0…	F:GO:0005515	F:protein binding
	229	[INTERPRO, BLASTED, MAPPED]	g112.t1	OHS94766.1hypothetical protein TRFO_10945	9	5.43e-74	53.78	1	C:GO:0016020	C:membrane			no IPS match	no IPS match	no IPS match
	215	[INTERPRO, BLASTED, MAPPED]	g112.t2	OHS94766.1hypothetical protein TRFO_10945	9	3.23e-74	53.8	1	C:GO:0016020	C:membrane			no IPS match	no IPS match	no IPS match
	448	[INTERPRO, BLASTED]	g113.t1	OHT16588.1hypothetical protein TRFO_41724	20	9.13e-262	53.71						mobidb-lite (MOBIDB_LITE); mobidb-lite (MOBIDB_LITE); mobidb-lite (MOBIDB_LITE); mobidb-lite (MOBIDB_LITE); mobidb-lite (MOBIDB_LITE); PTHR47026 (PANTHER)	no GO terms	no GO terms
	214	[INTERPRO, BLASTED, MAPPED, ANNOTATED]	g114.t1	OHT16589.1N(alpha)-acetyltransferase 50, NatE catalytic subunit	13	1.07e-154	56.45	16	P:GO:0000070; P:GO:0001756; P:GO:0006325; P:GO:0006474; P:GO:0007064; P:GO:0018393; P:GO:0034087; P:GO:0071962; F:GO:0004596; F:GO:0008080; F:GO:0010485; F:GO:0052858; C:GO:0005634; C:GO:0005829; C:GO:0031415	P:mitotic sister chromatid segregation; P:somitogenesis; P:chromatin organization; P:N-terminal protein amino acid acetylation; P:mitotic sister chromatid cohesion; P:internal peptidyl-lysine acetylation; P:establishment of mitotic sister chromatid cohesion; P:mitotic sister chromatid cohesion, centromeric; F:peptide alpha-N-acetyltransferase activity; F:N-acetyltransferase activity; F:histone H4…	EC:2.3.1.48; EC:2.3.1.255	Histone acetyltransferase; N-terminal amino-acid N(alpha)-acetyltransferase NatA	IPR000182 (PFAM); G3DSA:3.40.630.30 (GENE3D); IPR051556 (PANTHER); IPR000182 (PROSITE_PROFILES); cd04301 (CDD); IPR016181 (SUPERFAMILY)	P:GO:0007064; F:GO:0008080; F:GO:0016747; C:GO:0031415	P:mitotic sister chromatid cohesion; F:N-acetyltransferase activity; F:acyltransferase activity, transferring groups other than amino-acyl groups; C:NatA complex
	380	[INTERPRO, BLASTED, MAPPED, ANNOTATED]	g115.t1	OHS96488.1CAMK family protein kinase	20	1.91e-263	62.9	12	P:GO:0007165; P:GO:0018105; P:GO:0018107; P:GO:0071277; P:GO:0106057; P:GO:1904262; F:GO:0004674; F:GO:0004683; F:GO:0005524; C:GO:0043232	P:signal transduction; P:peptidyl-serine phosphorylation; P:peptidyl-threonine phosphorylation; P:cellular response to calcium ion; P:negative regulation of calcineurin-mediated signaling; P:negative regulation of TORC1 signaling; F:protein serine/threonine kinase activity; F:calmodulin-dependent protein kinase activity; F:ATP binding; C:intracellular non-membrane-bounded organelle	EC:2.7.11.17	Calcium/calmodulin-dependent protein kinase	G3DSA:1.10.510.10:FF:000571 (FUNFAM); IPR000719 (PFAM); G3DSA:1.10.510.10 (GENE3D); PIRSR000619-2 (PIRSR); PIRSR037568-2 (PIRSR); PIRSR000604-1 (PIRSR); PIRSR628788-1 (PIRSR); PIRSR000559-2 (PIRSR); PIRSR500948-2 (PIRSR); PIRSR630616-1 (PIRSR); PIRSR637770-2 (PIRSR); PIRSR000666-2 (PIRSR); PIRSR037921-1 (PIRSR); PIRSR000620-2 (PIRSR); PIRSR000552-2 (PIRSR); PIRSR037993-1 (PIRSR); PIRSR000636-1 (P…	P:GO:0006468; F:GO:0004672; F:GO:0005524	P:protein phosphorylation; F:protein kinase activity; F:ATP binding
	275	[INTERPRO, BLASTED, MAPPED, ANNOTATED]	g116.t1	ARM19934.140S ribosomal protein S2-4	20	9.54e-173	87.5	27	P:GO:0002181; P:GO:0006405; P:GO:0006412; P:GO:0006611; P:GO:0015833; P:GO:0031503; P:GO:0034250; P:GO:0042254; P:GO:0043043; P:GO:0043604; P:GO:0045903; P:GO:0051029; P:GO:0071166; F:GO:0003723; F:GO:0003729; F:GO:0003735; F:GO:0070181; F:GO:1901363; C:GO:0005618; C:GO:0005730; C:GO:0005886; C:GO:0009506; C:GO:0009507; C:GO:0022627; C:GO:0032040	P:cytoplasmic translation; P:RNA export from nucleus; P:translation; P:protein export from nucleus; P:peptide transport; P:protein-containing complex localization; P:positive regulation of amide metabolic process; P:ribosome biogenesis; P:peptide biosynthetic process; P:amide biosynthetic process; P:positive regulation of translational fidelity; P:rRNA transport; P:ribonucleoprotein complex local…			G3DSA:3.30.160.20:FF:000067 (FUNFAM); G3DSA:3.30.230.10:FF:000004 (FUNFAM); IPR013810 (PFAM); IPR005324 (PFAM); IPR005711 (NCBIFAM); IPR014721 (G3DSA:3.30.230.GENE3D); G3DSA:3.30.160.20 (GENE3D); mobidb-lite (MOBIDB_LITE); IPR000851 (PANTHER); IPR013810 (PROSITE_PROFILES); SSF54768 (SUPERFAMILY); IPR020568 (SUPERFAMILY)	P:GO:0006412; F:GO:0003723; F:GO:0003735; C:GO:0005840; C:GO:0015935; C:GO:0022627	P:translation; F:RNA binding; F:structural constituent of ribosome; C:ribosome; C:small ribosomal subunit; C:cytosolic small ribosomal subunit
	277	[INTERPRO, BLASTED, MAPPED, ANNOTATED]	g117.t1	OHS96491.1hypothetical protein TRFO_37306	9	1.3e-120	76.1	7	P:GO:0007059; P:GO:0007346; F:GO:0004674; F:GO:0005524; F:GO:0017018; C:GO:0005634; C:GO:0005737	P:chromosome segregation; P:regulation of mitotic cell cycle; F:protein serine/threonine kinase activity; F:ATP binding; F:myosin phosphatase activity; C:nucleus; C:cytoplasm	EC:3.1.3.16; EC:2.7.11.1	Protein-serine/threonine phosphatase; Non-specific serine/threonine protein kinase	IPR029052 (G3DSA:3.60.21.GENE3D); mobidb-lite (MOBIDB_LITE); IPR029052 (SUPERFAMILY)	no GO terms	no GO terms
	289	[INTERPRO, BLASTED, MAPPED, ANNOTATED]	g117.t2	OHS96490.1protein phosphatase-1	20	4.14e-144	65.27	17	P:GO:0006470; P:GO:0006883; P:GO:0007059; P:GO:0007346; P:GO:0008104; P:GO:0045744; P:GO:0065008; P:GO:0090029; F:GO:0017018; C:GO:0000324; C:GO:0005634; C:GO:0005737; C:GO:0019897	P:protein dephosphorylation; P:intracellular sodium ion homeostasis; P:chromosome segregation; P:regulation of mitotic cell cycle; P:protein localization; P:negative regulation of G protein-coupled receptor signaling pathway; P:regulation of biological quality; P:negative regulation of pheromone-dependent signal transduction involved in conjugation with cellular fusion; F:myosin phosphatase activ…	EC:3.1.3.16	Protein-serine/threonine phosphatase	IPR006186 (PRINTS); IPR029052 (G3DSA:3.60.21.GENE3D); IPR031675 (PFAM); IPR004843 (PFAM); PIRSR641768-1 (PIRSR); IPR050341 (PANTHER); IPR029052 (SUPERFAMILY)	F:GO:0004722; F:GO:0016787; C:GO:0005634; C:GO:0005737	F:protein serine/threonine phosphatase activity; F:hydrolase activity; C:nucleus; C:cytoplasm
	471	[INTERPRO, BLASTED, MAPPED, ANNOTATED]	g117.t3	OHS96491.1hypothetical protein TRFO_37306	20	0	70.19	14	P:GO:0006996; P:GO:0010506; P:GO:0016236; P:GO:0050896; F:GO:0004674; F:GO:0005524; C:GO:0000407	P:organelle organization; P:regulation of autophagy; P:macroautophagy; P:response to stimulus; F:protein serine/threonine kinase activity; F:ATP binding; C:phagophore assembly site	EC:2.7.11.1	Non-specific serine/threonine protein kinase	G3DSA:1.10.510.10:FF:000571 (FUNFAM); IPR000719 (PFAM); G3DSA:1.10.510.10 (GENE3D); PIRSR038172-2 (PIRSR); PIRSR037281-3 (PIRSR); PIRSR000636-1 (PIRSR); PIRSR000661-51 (PIRSR); PIRSR000666-1 (PIRSR); PIRSR000631-1 (PIRSR); PIRSR038189-1 (PIRSR); PIRSR000550-1 (PIRSR); PIRSR630616-3 (PIRSR); PIRSR000617-2 (PIRSR); PIRSR637770-1 (PIRSR); PIRSR000628-1 (PIRSR); PIRSR037393-1 (PIRSR); PIRSR000624-1 (…	P:GO:0006468; F:GO:0004672; F:GO:0005524	P:protein phosphorylation; F:protein kinase activity; F:ATP binding
	202	[INTERPRO, BLASTED, MAPPED, ANNOTATED]	g118.t1	OHS96492.1CAMK family protein kinase	5	7.79e-79	73.1	2	F:GO:0004674; F:GO:0005524	F:protein serine/threonine kinase activity; F:ATP binding	EC:2.7.11.1	Non-specific serine/threonine protein kinase	no IPS match	no IPS match	no IPS match
	355	[INTERPRO, BLASTED, MAPPED, ANNOTATED]	g118.t2	OHS96492.1CAMK family protein kinase	20	1.49e-258	69.23	14	P:GO:0006996; P:GO:0010506; P:GO:0016236; P:GO:0050896; F:GO:0004674; F:GO:0005524; C:GO:0000407	P:organelle organization; P:regulation of autophagy; P:macroautophagy; P:response to stimulus; F:protein serine/threonine kinase activity; F:ATP binding; C:phagophore assembly site	EC:2.7.11.1	Non-specific serine/threonine protein kinase	G3DSA:1.10.510.10:FF:000571 (FUNFAM); IPR000719 (PFAM); G3DSA:1.10.510.10 (GENE3D); PIRSR000559-1 (PIRSR); PIRSR500951-2 (PIRSR); PIRSR630616-2 (PIRSR); PIRSR500950-50 (PIRSR); PIRSR038189-2 (PIRSR); PIRSR037993-2 (PIRSR); PIRSR637770-2 (PIRSR); PIRSR000556-1 (PIRSR); PIRSR037281-1 (PIRSR); PIRSR000628-2 (PIRSR); PIRSR000551-51 (PIRSR); PIRSR000631-1 (PIRSR); PIRSR037921-1 (PIRSR); PIRSR000605-51…	P:GO:0006468; F:GO:0004672; F:GO:0005524	P:protein phosphorylation; F:protein kinase activity; F:ATP binding
	355	[INTERPRO, BLASTED, MAPPED, ANNOTATED]	g119.t1	OHS93071.1CAMK family protein kinase	20	4.14e-129	66.29	18	P:GO:0006996; P:GO:0010506; P:GO:0016236; P:GO:0050896; F:GO:0004674; F:GO:0005524; C:GO:0000407; C:GO:0043231; C:GO:0043232	P:organelle organization; P:regulation of autophagy; P:macroautophagy; P:response to stimulus; F:protein serine/threonine kinase activity; F:ATP binding; C:phagophore assembly site; C:intracellular membrane-bounded organelle; C:intracellular non-membrane-bounded organelle	EC:2.7.11.1	Non-specific serine/threonine protein kinase	G3DSA:1.10.510.10:FF:000571 (FUNFAM); IPR000719 (PFAM); G3DSA:1.10.510.10 (GENE3D); PIRSR620777-50 (PIRSR); PIRSR000606-51 (PIRSR); PIRSR600239-51 (PIRSR); PIRSR000628-2 (PIRSR); PIRSR000632-1 (PIRSR); PIRSR000619-1 (PIRSR); PIRSR037921-2 (PIRSR); PIRSR628788-1 (PIRSR); PIRSR000620-2 (PIRSR); PIRSR037568-2 (PIRSR); PIRSR000556-1 (PIRSR); PIRSR500950-50 (PIRSR); PIRSR037014-2 (PIRSR); PIRSR038172-…	P:GO:0006468; F:GO:0004672; F:GO:0005524	P:protein phosphorylation; F:protein kinase activity; F:ATP binding
	356	[INTERPRO, BLASTED, MAPPED, ANNOTATED]	g120.t1	OHS96493.1CAMK family protein kinase	20	3.72e-258	69.77	18	P:GO:0006996; P:GO:0010506; P:GO:0016236; P:GO:0018105; P:GO:0018107; P:GO:0050896; P:GO:0071277; P:GO:0106057; P:GO:1904262; F:GO:0004674; F:GO:0004683; F:GO:0005524; C:GO:0000407	P:organelle organization; P:regulation of autophagy; P:macroautophagy; P:peptidyl-serine phosphorylation; P:peptidyl-threonine phosphorylation; P:response to stimulus; P:cellular response to calcium ion; P:negative regulation of calcineurin-mediated signaling; P:negative regulation of TORC1 signaling; F:protein serine/threonine kinase activity; F:calmodulin-dependent protein kinase activity; F:AT…	EC:2.7.11.17	Calcium/calmodulin-dependent protein kinase	G3DSA:1.10.510.10:FF:000571 (FUNFAM); IPR000719 (PFAM); G3DSA:1.10.510.10 (GENE3D); PIRSR037281-3 (PIRSR); PIRSR000631-1 (PIRSR); PIRSR037921-1 (PIRSR); PIRSR000661-50 (PIRSR); PIRSR630220-1 (PIRSR); PIRSR000554-1 (PIRSR); PIRSR000620-1 (PIRSR); PIRSR637770-1 (PIRSR); PIRSR038189-2 (PIRSR); PIRSR000628-2 (PIRSR); PIRSR600239-51 (PIRSR); PIRSR037281-1 (PIRSR); PIRSR038172-1 (PIRSR); PIRSR037568-2 …	P:GO:0006468; F:GO:0004672; F:GO:0005524	P:protein phosphorylation; F:protein kinase activity; F:ATP binding
	352	[INTERPRO, BLASTED, MAPPED, ANNOTATED]	g121.t1	OHS96494.1CAMK family protein kinase	20	2.83e-241	57.38	29	P:GO:0000921; P:GO:0007117; P:GO:0007179; P:GO:0009408; P:GO:0032870; P:GO:0032878; P:GO:0035556; P:GO:0040010; P:GO:0040018; P:GO:0043053; P:GO:0044879; P:GO:0045717; P:GO:0046777; P:GO:0050907; F:GO:0001786; F:GO:0004674; F:GO:0005515; F:GO:0005524; F:GO:0005546; F:GO:0070300; C:GO:0000131; C:GO:0005634; C:GO:0005737; C:GO:0005886; C:GO:0005940; C:GO:0032174; C:GO:0099568	P:septin ring assembly; P:budding cell bud growth; P:transforming growth factor beta receptor signaling pathway; P:response to heat; P:cellular response to hormone stimulus; P:regulation of establishment or maintenance of cell polarity; P:intracellular signal transduction; P:positive regulation of growth rate; P:positive regulation of multicellular organism growth; P:dauer entry; P:mitotic morpho…	EC:2.7.11.1	Non-specific serine/threonine protein kinase	IPR000719 (PFAM); G3DSA:1.10.510.10 (GENE3D); PIRSR037014-2 (PIRSR); PIRSR000554-2 (PIRSR); PIRSR000617-2 (PIRSR); PIRSR037568-2 (PIRSR); PIRSR000606-51 (PIRSR); PIRSR000604-2 (PIRSR); PIRSR637770-2 (PIRSR); PIRSR000551-51 (PIRSR); PIRSR037993-2 (PIRSR); PIRSR630616-2 (PIRSR); PIRSR000552-2 (PIRSR); PIRSR000559-2 (PIRSR); PIRSR000605-51 (PIRSR); PIRSR000550-3 (PIRSR); PIRSR000617-4 (PIRSR); PIRSR…	P:GO:0006468; P:GO:0035556; F:GO:0004672; F:GO:0004674; F:GO:0005524; C:GO:0005737	P:protein phosphorylation; P:intracellular signal transduction; F:protein kinase activity; F:protein serine/threonine kinase activity; F:ATP binding; C:cytoplasm
	405	[INTERPRO, BLASTED, MAPPED, ANNOTATED]	g122.t1	OHS96494.1CAMK family protein kinase	20	5.74e-280	54.34	29	P:GO:0000921; P:GO:0007117; P:GO:0007179; P:GO:0009408; P:GO:0032870; P:GO:0032878; P:GO:0035556; P:GO:0040010; P:GO:0040018; P:GO:0043053; P:GO:0044879; P:GO:0045717; P:GO:0046777; P:GO:0050907; F:GO:0001786; F:GO:0004674; F:GO:0005515; F:GO:0005524; F:GO:0005546; F:GO:0070300; C:GO:0000131; C:GO:0005634; C:GO:0005737; C:GO:0005886; C:GO:0005940; C:GO:0032174; C:GO:0099568	P:septin ring assembly; P:budding cell bud growth; P:transforming growth factor beta receptor signaling pathway; P:response to heat; P:cellular response to hormone stimulus; P:regulation of establishment or maintenance of cell polarity; P:intracellular signal transduction; P:positive regulation of growth rate; P:positive regulation of multicellular organism growth; P:dauer entry; P:mitotic morpho…	EC:2.7.11.1	Non-specific serine/threonine protein kinase	G3DSA:1.10.510.10 (GENE3D); IPR000719 (PFAM); PIRSR038189-2 (PIRSR); PIRSR630616-2 (PIRSR); PIRSR500947-50 (PIRSR); PIRSR000632-1 (PIRSR); PIRSR000636-2 (PIRSR); PIRSR000619-1 (PIRSR); PIRSR000551-50 (PIRSR); PIRSR000620-1 (PIRSR); PIRSR000624-2 (PIRSR); PIRSR037393-2 (PIRSR); PIRSR000628-1 (PIRSR); PIRSR000559-2 (PIRSR); PIRSR037921-1 (PIRSR); PIRSR037281-3 (PIRSR); PIRSR000550-3 (PIRSR); PIRSR6…	P:GO:0006468; P:GO:0035556; F:GO:0004672; F:GO:0004674; F:GO:0005524; C:GO:0005737	P:protein phosphorylation; P:intracellular signal transduction; F:protein kinase activity; F:protein serine/threonine kinase activity; F:ATP binding; C:cytoplasm
	180	[INTERPRO, BLASTED, MAPPED, ANNOTATED]	g123.t1	XP_001307715.1haloacid dehalogenase, nucleotidase-like family protein family	2	1.67e-78	76.38	11	P:GO:0006260; P:GO:0009059; P:GO:0009223; P:GO:0016311; P:GO:0034404; P:GO:0044248; P:GO:0046079; P:GO:0046135; F:GO:0008253; C:GO:0005759	P:DNA replication; P:macromolecule biosynthetic process; P:pyrimidine deoxyribonucleotide catabolic process; P:dephosphorylation; P:nucleobase-containing small molecule biosynthetic process; P:cellular catabolic process; P:dUMP catabolic process; P:pyrimidine nucleoside catabolic process; F:5'-nucleotidase activity; C:mitochondrial matrix	EC:3.1.3.5	5'-nucleotidase	G3DSA:1.10.40.40 (GENE3D); IPR023214 (G3DSA:3.40.50.GENE3D); IPR010708 (PFAM); SFLDS00003 (SFLD); SFLDG01145 (SFLD); PTHR16504 (PANTHER); IPR036412 (SUPERFAMILY)	P:GO:0009223; P:GO:0009264; F:GO:0008253; C:GO:0005739	P:pyrimidine deoxyribonucleotide catabolic process; P:deoxyribonucleotide catabolic process; F:5'-nucleotidase activity; C:mitochondrion
	349	[INTERPRO, BLASTED, MAPPED, ANNOTATED]	g124.t1	OHS94648.1CAMK family protein kinase	20	9.42e-253	69.86	12	P:GO:0016043; P:GO:0016236; P:GO:0050794; F:GO:0004674; F:GO:0005524; C:GO:0005737	P:cellular component organization; P:macroautophagy; P:regulation of cellular process; F:protein serine/threonine kinase activity; F:ATP binding; C:cytoplasm	EC:2.7.11.1	Non-specific serine/threonine protein kinase	G3DSA:1.10.510.10:FF:000571 (FUNFAM); IPR000719 (PFAM); G3DSA:1.10.510.10 (GENE3D); PIRSR037921-1 (PIRSR); PIRSR037393-1 (PIRSR); PIRSR500951-2 (PIRSR); PIRSR000556-1 (PIRSR); PIRSR000604-1 (PIRSR); PIRSR630616-1 (PIRSR); PIRSR000636-1 (PIRSR); PIRSR000631-1 (PIRSR); PIRSR630616-3 (PIRSR); PIRSR628788-2 (PIRSR); PIRSR037993-1 (PIRSR); PIRSR037281-3 (PIRSR); PIRSR038165-50 (PIRSR); PIRSR000632-1 (…	P:GO:0006468; F:GO:0004672; F:GO:0005524	P:protein phosphorylation; F:protein kinase activity; F:ATP binding
	2449	[INTERPRO, BLASTED]	g125.t1	OHS94649.1hypothetical protein TRFO_39205	7	0	53.38						mobidb-lite (MOBIDB_LITE); mobidb-lite (MOBIDB_LITE); mobidb-lite (MOBIDB_LITE); mobidb-lite (MOBIDB_LITE); mobidb-lite (MOBIDB_LITE); mobidb-lite (MOBIDB_LITE); mobidb-lite (MOBIDB_LITE)	no GO terms	no GO terms
	2438	[INTERPRO, BLASTED]	g126.t1	OHS94649.1hypothetical protein TRFO_39205	7	0	55.33						mobidb-lite (MOBIDB_LITE); mobidb-lite (MOBIDB_LITE); mobidb-lite (MOBIDB_LITE); mobidb-lite (MOBIDB_LITE); mobidb-lite (MOBIDB_LITE); mobidb-lite (MOBIDB_LITE); mobidb-lite (MOBIDB_LITE)	no GO terms	no GO terms
	364	[INTERPRO, BLASTED, MAPPED, ANNOTATED]	g127.t1	OHS94650.1hypothetical protein TRFO_39207	20	1.31e-248	57.25	22	P:GO:0006897; P:GO:0032436; P:GO:0042752; P:GO:0051225; P:GO:0090263; P:GO:1905515; F:GO:0004674; F:GO:0005524; C:GO:0005634; C:GO:0005737; C:GO:0005876	P:endocytosis; P:positive regulation of proteasomal ubiquitin-dependent protein catabolic process; P:regulation of circadian rhythm; P:spindle assembly; P:positive regulation of canonical Wnt signaling pathway; P:non-motile cilium assembly; F:protein serine/threonine kinase activity; F:ATP binding; C:nucleus; C:cytoplasm; C:spindle microtubule	EC:2.7.11.1	Non-specific serine/threonine protein kinase	IPR000719 (PFAM); G3DSA:1.10.510.10 (GENE3D); PIRSR000559-1 (PIRSR); PIRSR628788-1 (PIRSR); PIRSR038189-2 (PIRSR); PIRSR630616-3 (PIRSR); PIRSR000605-50 (PIRSR); PIRSR637770-1 (PIRSR); PIRSR037281-3 (PIRSR); PIRSR637770-2 (PIRSR); PIRSR037568-2 (PIRSR); PIRSR037281-2 (PIRSR); PIRSR600239-51 (PIRSR); PIRSR000660-1 (PIRSR); PIRSR037568-1 (PIRSR); PIRSR630616-1 (PIRSR); PIRSR000606-51 (PIRSR); PIRSR…	P:GO:0006468; P:GO:0006897; P:GO:0007165; P:GO:0018105; F:GO:0004672; F:GO:0004674; F:GO:0005524; C:GO:0005634; C:GO:0005737	P:protein phosphorylation; P:endocytosis; P:signal transduction; P:peptidyl-serine phosphorylation; F:protein kinase activity; F:protein serine/threonine kinase activity; F:ATP binding; C:nucleus; C:cytoplasm
	457	[INTERPRO, BLASTED, MAPPED, ANNOTATED]	g127.t2	OHS94650.1hypothetical protein TRFO_39207	20	2.53e-275	48.79	22	P:GO:0006897; P:GO:0032436; P:GO:0042752; P:GO:0051225; P:GO:0090263; P:GO:1905515; F:GO:0004674; F:GO:0005524; C:GO:0005634; C:GO:0005737; C:GO:0005876	P:endocytosis; P:positive regulation of proteasomal ubiquitin-dependent protein catabolic process; P:regulation of circadian rhythm; P:spindle assembly; P:positive regulation of canonical Wnt signaling pathway; P:non-motile cilium assembly; F:protein serine/threonine kinase activity; F:ATP binding; C:nucleus; C:cytoplasm; C:spindle microtubule	EC:2.7.11.1	Non-specific serine/threonine protein kinase	G3DSA:1.10.510.10 (GENE3D); IPR000719 (PFAM); PIRSR037281-1 (PIRSR); PIRSR600239-51 (PIRSR); PIRSR038172-1 (PIRSR); PIRSR037993-1 (PIRSR); PIRSR630616-3 (PIRSR); PIRSR628788-1 (PIRSR); PIRSR037281-2 (PIRSR); PIRSR637770-2 (PIRSR); PIRSR630616-1 (PIRSR); PIRSR037568-2 (PIRSR); PIRSR637770-1 (PIRSR); PIRSR000606-51 (PIRSR); PIRSR000605-50 (PIRSR); PIRSR000559-1 (PIRSR); PIRSR000605-51 (PIRSR); PIRS…	P:GO:0006468; P:GO:0006897; P:GO:0007165; P:GO:0018105; F:GO:0004672; F:GO:0004674; F:GO:0005524; C:GO:0005634; C:GO:0005737	P:protein phosphorylation; P:endocytosis; P:signal transduction; P:peptidyl-serine phosphorylation; F:protein kinase activity; F:protein serine/threonine kinase activity; F:ATP binding; C:nucleus; C:cytoplasm
	470	[INTERPRO, BLASTED, MAPPED, ANNOTATED]	g128.t1	OHS94651.1Clan CD, family C14, metacaspase-like cysteine peptidase	20	1.39e-166	71.61	4	P:GO:0006508; F:GO:0004197	P:proteolysis; F:cysteine-type endopeptidase activity	EC:3.4.22	Acting on peptide bonds (peptidases)	G3DSA:3.40.50.12660 (GENE3D); IPR011600 (PFAM); mobidb-lite (MOBIDB_LITE); mobidb-lite (MOBIDB_LITE); mobidb-lite (MOBIDB_LITE); mobidb-lite (MOBIDB_LITE); IPR050452 (PANTHER); IPR029030 (SUPERFAMILY)	P:GO:0006508; F:GO:0004197	P:proteolysis; F:cysteine-type endopeptidase activity
	251	[INTERPRO, BLASTED, MAPPED, ANNOTATED]	g128.t2	OHS94651.1Clan CD, family C14, metacaspase-like cysteine peptidase	20	9.62e-174	69.98	4	P:GO:0006508; F:GO:0004197	P:proteolysis; F:cysteine-type endopeptidase activity	EC:3.4.22	Acting on peptide bonds (peptidases)	IPR011600 (PFAM); G3DSA:3.40.50.12660 (GENE3D); IPR050452 (PANTHER); IPR029030 (SUPERFAMILY)	P:GO:0006508; F:GO:0004197	P:proteolysis; F:cysteine-type endopeptidase activity
	203	[INTERPRO, BLASTED]	g128.t3	OHS94652.1hypothetical protein TRFO_39210	20	4.6e-94	60.13						mobidb-lite (MOBIDB_LITE); mobidb-lite (MOBIDB_LITE); mobidb-lite (MOBIDB_LITE); mobidb-lite (MOBIDB_LITE); mobidb-lite (MOBIDB_LITE)	no GO terms	no GO terms
	203	[INTERPRO, BLASTED]	g129.t1	OHS94652.1hypothetical protein TRFO_39210	20	4.6e-94	60.13						mobidb-lite (MOBIDB_LITE); mobidb-lite (MOBIDB_LITE); mobidb-lite (MOBIDB_LITE); mobidb-lite (MOBIDB_LITE); mobidb-lite (MOBIDB_LITE)	no GO terms	no GO terms
	195	[INTERPRO, BLASTED, MAPPED]	g130.t1	OHS94654.1hypothetical protein TRFO_39212	2	5.68e-90	53.31	1	C:GO:0016020	C:membrane			no IPS match	no IPS match	no IPS match
	364	[INTERPRO, BLASTED, MAPPED, ANNOTATED]	g130.t2	OHS94654.1hypothetical protein TRFO_39212	2	5.06e-212	78.51	1	C:GO:0016020	C:membrane			no IPS match	no IPS match	no IPS match
	302	[INTERPRO, NO-BLAST]	g131.t1	-									mobidb-lite (MOBIDB_LITE); mobidb-lite (MOBIDB_LITE); mobidb-lite (MOBIDB_LITE); mobidb-lite (MOBIDB_LITE)	no GO terms	no GO terms
	1612	[INTERPRO, BLASTED]	g132.t1	OHS93451.1hypothetical protein TRFO_40272	2	0	99.68						mobidb-lite (MOBIDB_LITE); mobidb-lite (MOBIDB_LITE); mobidb-lite (MOBIDB_LITE); mobidb-lite (MOBIDB_LITE); mobidb-lite (MOBIDB_LITE); mobidb-lite (MOBIDB_LITE); mobidb-lite (MOBIDB_LITE); mobidb-lite (MOBIDB_LITE); mobidb-lite (MOBIDB_LITE); mobidb-lite (MOBIDB_LITE); mobidb-lite (MOBIDB_LITE); mobidb-lite (MOBIDB_LITE); mobidb-lite (MOBIDB_LITE); mobidb-lite (MOBIDB_LITE); mobidb-lite (MOBIDB_L…	no GO terms	no GO terms
	1593	[INTERPRO, BLASTED]	g132.t2	OHS93451.1hypothetical protein TRFO_40272	2	0	99.67						mobidb-lite (MOBIDB_LITE); mobidb-lite (MOBIDB_LITE); mobidb-lite (MOBIDB_LITE); mobidb-lite (MOBIDB_LITE); mobidb-lite (MOBIDB_LITE); mobidb-lite (MOBIDB_LITE); mobidb-lite (MOBIDB_LITE); mobidb-lite (MOBIDB_LITE); mobidb-lite (MOBIDB_LITE); mobidb-lite (MOBIDB_LITE); mobidb-lite (MOBIDB_LITE); mobidb-lite (MOBIDB_LITE); mobidb-lite (MOBIDB_LITE); mobidb-lite (MOBIDB_LITE); mobidb-lite (MOBIDB_L…	no GO terms	no GO terms
	101	[INTERPRO, NO-BLAST]	g133.t1	-									no IPS match	no IPS match	no IPS match
	947	[INTERPRO, BLASTED, MAPPED]	g134.t1	OHS93453.1hypothetical protein TRFO_40274	15	0	53.82	5	P:GO:0000055; F:GO:0005524; F:GO:0016887; C:GO:0005634; C:GO:0030687	P:ribosomal large subunit export from nucleus; F:ATP binding; F:ATP hydrolysis activity; C:nucleus; C:preribosome, large subunit precursor			mobidb-lite (MOBIDB_LITE); mobidb-lite (MOBIDB_LITE); IPR036465 (SUPERFAMILY)	no GO terms	no GO terms
	183	[INTERPRO, BLASTED]	g135.t1	OHS93454.1hypothetical protein TRFO_40276	1	3.57e-114	100						no IPS match	no IPS match	no IPS match
	707	[INTERPRO, BLASTED, MAPPED, ANNOTATED]	g136.t1	OHS93455.1hypothetical protein TRFO_40277	13	0,00000000000000000000000000000000000000000000000000000000000000000000000000000000000000000000000000000000000000000000000000000000000000000000000000000000000000000000000000000000000000000000000000000000000000000000000000000000000000000000000000000000000000000000000000000000000000000000000000000000000000000000000000297	58.29	6	F:GO:0005085; F:GO:0016788; C:GO:0055037	F:guanyl-nucleotide exchange factor activity; F:hydrolase activity, acting on ester bonds; C:recycling endosome	EC:3.1	Acting on ester bonds	IPR029002 (PFAM); IPR024224 (PANTHER)	F:GO:0005085; C:GO:0055037	F:guanyl-nucleotide exchange factor activity; C:recycling endosome
	454	[INTERPRO, BLASTED, MAPPED, ANNOTATED]	g136.t2	OHS93455.1hypothetical protein TRFO_40277	7	0	56.92	4	F:GO:0005085; C:GO:0055037	F:guanyl-nucleotide exchange factor activity; C:recycling endosome			IPR024224 (PANTHER)	F:GO:0005085; C:GO:0055037	F:guanyl-nucleotide exchange factor activity; C:recycling endosome
	266	[INTERPRO, BLASTED, MAPPED, ANNOTATED]	g136.t3	OHS93456.1hypothetical protein TRFO_40278	6	2e-194	59.17	1	F:GO:0016788	F:hydrolase activity, acting on ester bonds	EC:3.1	Acting on ester bonds	IPR029002 (PFAM); IPR008947 (SUPERFAMILY)	F:GO:0016788	F:hydrolase activity, acting on ester bonds
	478	[INTERPRO, BLASTED]	g137.t1	OHS93457.1hypothetical protein TRFO_40279	11	0	49.17						no IPS match	no IPS match	no IPS match
	362	[INTERPRO, NO-BLAST]	g138.t1	-									no IPS match	no IPS match	no IPS match
	351	[INTERPRO, NO-BLAST]	g138.t2	-									no IPS match	no IPS match	no IPS match
	373	[INTERPRO, BLASTED]	g139.t1	OHT13845.1hypothetical protein TRFO_15847	1	2.17e-261	100						no IPS match	no IPS match	no IPS match
	2132	[INTERPRO, BLASTED, MAPPED, ANNOTATED]	g140.t1	OHT13846.1IQ calmodulin-binding motif family protein	15	0	56.86	11	P:GO:0006468; P:GO:0007346; P:GO:0043066; F:GO:0004674; F:GO:0005524; C:GO:0005737	P:protein phosphorylation; P:regulation of mitotic cell cycle; P:negative regulation of apoptotic process; F:protein serine/threonine kinase activity; F:ATP binding; C:cytoplasm	EC:2.7.11.1	Non-specific serine/threonine protein kinase	IPR000719 (PFAM); G3DSA:1.20.5.190 (GENE3D); G3DSA:1.10.510.10 (GENE3D); IPR000048 (PFAM); PIRSR637770-2 (PIRSR); mobidb-lite (MOBIDB_LITE); mobidb-lite (MOBIDB_LITE); IPR051138 (PANTHER); PS50096 (PROSITE_PROFILES); PS50096 (PROSITE_PROFILES); IPR000719 (PROSITE_PROFILES); IPR011009 (SUPERFAMILY); IPR036322 (SUPERFAMILY)	P:GO:0006468; P:GO:0046777; F:GO:0004672; F:GO:0004674; F:GO:0005515; F:GO:0005524; C:GO:0005737	P:protein phosphorylation; P:protein autophosphorylation; F:protein kinase activity; F:protein serine/threonine kinase activity; F:protein binding; F:ATP binding; C:cytoplasm
	653	[INTERPRO, BLASTED, MAPPED, ANNOTATED]	g141.t1	OHT13847.1hypothetical protein TRFO_15851	20	0	59.33	11	P:GO:0000226; P:GO:0018095; P:GO:0036211; P:GO:0044237; F:GO:0015631; F:GO:0070740; C:GO:0005929	P:microtubule cytoskeleton organization; P:protein polyglutamylation; P:protein modification process; P:cellular metabolic process; F:tubulin binding; F:tubulin-glutamic acid ligase activity; C:cilium	EC:6.3.2.61	n/a	G3DSA:3.30.470.20 (GENE3D); IPR004344 (PFAM); PIRSR038186-2 (PIRSR); mobidb-lite (MOBIDB_LITE); PTHR12241 (PANTHER); IPR004344 (PROSITE_PROFILES); SSF56059 (SUPERFAMILY)	P:GO:0000226; P:GO:0018095; P:GO:0036211; F:GO:0015631; F:GO:0070740; C:GO:0005929	P:microtubule cytoskeleton organization; P:protein polyglutamylation; P:protein modification process; F:tubulin binding; F:tubulin-glutamic acid ligase activity; C:cilium
	748	[INTERPRO, BLASTED, MAPPED, ANNOTATED]	g141.t2	OHT13847.1hypothetical protein TRFO_15851	20	0	57.39	11	P:GO:0000226; P:GO:0018095; P:GO:0036211; P:GO:0044237; F:GO:0015631; F:GO:0070740; C:GO:0005929	P:microtubule cytoskeleton organization; P:protein polyglutamylation; P:protein modification process; P:cellular metabolic process; F:tubulin binding; F:tubulin-glutamic acid ligase activity; C:cilium	EC:6.3.2.61	n/a	IPR004344 (PFAM); G3DSA:3.30.470.20 (GENE3D); mobidb-lite (MOBIDB_LITE); mobidb-lite (MOBIDB_LITE); mobidb-lite (MOBIDB_LITE); PTHR12241 (PANTHER); IPR004344 (PROSITE_PROFILES); SSF56059 (SUPERFAMILY)	P:GO:0000226; P:GO:0018095; P:GO:0036211; F:GO:0015631; F:GO:0070740; C:GO:0005929	P:microtubule cytoskeleton organization; P:protein polyglutamylation; P:protein modification process; F:tubulin binding; F:tubulin-glutamic acid ligase activity; C:cilium
	534	[INTERPRO, BLASTED, MAPPED, ANNOTATED]	g142.t1	OHT13848.1hypothetical protein TRFO_15852	2	0,000000000000000000000000000000000000000000000000000000000000000000000000000000000000000000000000000000000000000000000000000000000000000000000000000000000000000000000000000000000000000000000000000000000000000000000000000000000000000000000000000000000000000000000000000000000000000000000000000000000000000000000000257	73.66	1	C:GO:0016020	C:membrane			no IPS match	no IPS match	no IPS match
	456	[INTERPRO, BLASTED, MAPPED, ANNOTATED]	g142.t2	OHT13848.1hypothetical protein TRFO_15852	2	0	73.66	1	C:GO:0016020	C:membrane			no IPS match	no IPS match	no IPS match
	325	[INTERPRO, BLASTED, MAPPED, ANNOTATED]	g143.t1	OHT13849.1Aurora/IPL1-related protein kinase 2	20	9.24e-241	56.74	11	P:GO:0018105; P:GO:0018107; P:GO:0071277; P:GO:0106057; P:GO:1904262; F:GO:0004674; F:GO:0004683; F:GO:0005524; C:GO:0043229	P:peptidyl-serine phosphorylation; P:peptidyl-threonine phosphorylation; P:cellular response to calcium ion; P:negative regulation of calcineurin-mediated signaling; P:negative regulation of TORC1 signaling; F:protein serine/threonine kinase activity; F:calmodulin-dependent protein kinase activity; F:ATP binding; C:intracellular organelle	EC:2.7.11.17	Calcium/calmodulin-dependent protein kinase	G3DSA:1.10.510.10 (GENE3D); IPR000719 (PFAM); PIRSR037014-1 (PIRSR); PIRSR500950-50 (PIRSR); PIRSR000631-1 (PIRSR); PIRSR037281-1 (PIRSR); PIRSR630616-2 (PIRSR); PIRSR500951-1 (PIRSR); PIRSR037921-1 (PIRSR); PIRSR000628-2 (PIRSR); PIRSR000559-2 (PIRSR); PIRSR000551-50 (PIRSR); PIRSR000617-1 (PIRSR); PIRSR000604-2 (PIRSR); PIRSR000550-1 (PIRSR); PIRSR000660-1 (PIRSR); PIRSR037993-1 (PIRSR); PIRSR0…	P:GO:0006468; F:GO:0004672; F:GO:0005524	P:protein phosphorylation; F:protein kinase activity; F:ATP binding
	662	[INTERPRO, BLASTED, MAPPED, ANNOTATED]	g144.t1	OHT13850.1Ser/Thr protein phosphatase	20	0	50.18	4	F:GO:0016787; C:GO:0016020	F:hydrolase activity; C:membrane	EC:3	Hydrolases	IPR029052 (G3DSA:3.60.21.GENE3D); IPR004843 (PFAM); PTHR14795 (PANTHER); IPR029052 (SUPERFAMILY)	F:GO:0016787	F:hydrolase activity
	661	[INTERPRO, BLASTED, MAPPED, ANNOTATED]	g144.t2	OHT13850.1Ser/Thr protein phosphatase	20	0	50.19	4	F:GO:0016787; C:GO:0016020	F:hydrolase activity; C:membrane	EC:3	Hydrolases	IPR029052 (G3DSA:3.60.21.GENE3D); IPR004843 (PFAM); PTHR14795 (PANTHER); IPR029052 (SUPERFAMILY)	F:GO:0016787	F:hydrolase activity
	338	[INTERPRO, BLASTED, MAPPED]	g145.t1	OHT13851.1hypothetical protein TRFO_15855	8	3.61e-185	59.49	5	P:GO:0007165; F:GO:0004672; F:GO:0005524; F:GO:0016301; C:GO:0005737	P:signal transduction; F:protein kinase activity; F:ATP binding; F:kinase activity; C:cytoplasm			IPR032675 (G3DSA:3.80.10.GENE3D); IPR026906 (PFAM); IPR053139 (PANTHER); SSF52058 (SUPERFAMILY)	no GO terms	no GO terms
	512	[INTERPRO, BLASTED]	g146.t1	OHT13860.1hypothetical protein TRFO_15880	20	2.02e-237	49.43						no IPS match	no IPS match	no IPS match
	584	[INTERPRO, BLASTED]	g146.t2	OHT13860.1hypothetical protein TRFO_15880	20	2.13e-236	49.74						no IPS match	no IPS match	no IPS match
	433	[INTERPRO, BLASTED]	g147.t1	OHT13855.1hypothetical protein TRFO_15866	8	0,000000000000000000000000000000000000000000000000000000000000000000000000000000000000000000000000000000000000000000000000000000000000000000000000000000000000000000000000000000000000000000000000000000000000000000000000000000000000000000000000000000000000000000000000000000000000000000000000000000000000000000000206	51.45						IPR027267 (G3DSA:1.20.1270.GENE3D); IPR027267 (SUPERFAMILY)	no GO terms	no GO terms
	558	[INTERPRO, BLASTED, MAPPED, ANNOTATED]	g148.t1	OHT13856.1hypothetical protein TRFO_15867	7	4.5e-178	68.38	4	P:GO:0006139; F:GO:0016799	P:nucleobase-containing compound metabolic process; F:hydrolase activity, hydrolyzing N-glycosyl compounds	EC:3.2.2	Glycosylases	IPR036452 (G3DSA:3.90.245.GENE3D); IPR036397 (G3DSA:3.30.420.GENE3D); IPR001910 (PFAM); mobidb-lite (MOBIDB_LITE); IPR023186 (PANTHER); IPR036452 (SUPERFAMILY)	P:GO:0006152; F:GO:0003676; F:GO:0008477; F:GO:0016799; C:GO:0005829	P:purine nucleoside catabolic process; F:nucleic acid binding; F:purine nucleosidase activity; F:hydrolase activity, hydrolyzing N-glycosyl compounds; C:cytosol
	601	[INTERPRO, BLASTED, MAPPED, ANNOTATED]	g148.t2	OHT13856.1hypothetical protein TRFO_15867	7	2.02e-177	68.38	4	P:GO:0006139; F:GO:0016799	P:nucleobase-containing compound metabolic process; F:hydrolase activity, hydrolyzing N-glycosyl compounds	EC:3.2.2	Glycosylases	IPR001910 (PFAM); IPR036452 (G3DSA:3.90.245.GENE3D); IPR036397 (G3DSA:3.30.420.GENE3D); mobidb-lite (MOBIDB_LITE); IPR023186 (PANTHER); IPR036452 (SUPERFAMILY)	P:GO:0006152; F:GO:0003676; F:GO:0008477; F:GO:0016799; C:GO:0005829	P:purine nucleoside catabolic process; F:nucleic acid binding; F:purine nucleosidase activity; F:hydrolase activity, hydrolyzing N-glycosyl compounds; C:cytosol
	345	[INTERPRO, BLASTED]	g149.t1	OHT13857.1hypothetical protein TRFO_15871	1	9.89e-160	100						mobidb-lite (MOBIDB_LITE)	no GO terms	no GO terms
	335	[INTERPRO, BLASTED]	g149.t2	OHT13857.1hypothetical protein TRFO_15871	1	6.73e-160	100						mobidb-lite (MOBIDB_LITE)	no GO terms	no GO terms
	428	[INTERPRO, BLASTED]	g150.t1	OHT13860.1hypothetical protein TRFO_15880	20	0	49.63						no IPS match	no IPS match	no IPS match
	1497	[INTERPRO, BLASTED, MAPPED, ANNOTATED]	g151.t1	OHT13861.1hypothetical protein TRFO_15881	20	0	51.61	20	P:GO:0006357; P:GO:0007010; P:GO:0008360; P:GO:0035735; C:GO:0005634; C:GO:0005930; C:GO:0036064; C:GO:0097542; C:GO:0097729; C:GO:1990900	P:regulation of transcription by RNA polymerase II; P:cytoskeleton organization; P:regulation of cell shape; P:intraciliary transport involved in cilium assembly; C:nucleus; C:axoneme; C:ciliary basal body; C:ciliary tip; C:9+2 motile cilium; C:ciliary pocket collar			IPR015943 (G3DSA:2.130.10.GENE3D); IPR015943 (G3DSA:2.130.10.GENE3D); IPR024977 (PFAM); IPR001680 (PFAM); mobidb-lite (MOBIDB_LITE); mobidb-lite (MOBIDB_LITE); mobidb-lite (MOBIDB_LITE); mobidb-lite (MOBIDB_LITE); mobidb-lite (MOBIDB_LITE); mobidb-lite (MOBIDB_LITE); mobidb-lite (MOBIDB_LITE); mobidb-lite (MOBIDB_LITE); mobidb-lite (MOBIDB_LITE); mobidb-lite (MOBIDB_LITE); mobidb-lite (MOBIDB_LIT…	P:GO:0006357; P:GO:0007010; P:GO:0008360; F:GO:0005515; C:GO:0005634	P:regulation of transcription by RNA polymerase II; P:cytoskeleton organization; P:regulation of cell shape; F:protein binding; C:nucleus
	318	[INTERPRO, BLASTED]	g152.t1	OHT13865.1hypothetical protein TRFO_15885	2	3.29e-226	77.6						no IPS match	no IPS match	no IPS match
	545	[INTERPRO, BLASTED, MAPPED, ANNOTATED]	g153.t1	OHT13866.1hypothetical protein TRFO_15886	20	3.83e-218	87.79	12	P:GO:0009303; F:GO:0003677; F:GO:0030527; F:GO:0046982; C:GO:0000786; C:GO:0005634	P:rRNA transcription; F:DNA binding; F:structural constituent of chromatin; F:protein heterodimerization activity; C:nucleosome; C:nucleus			IPR000164 (PRINTS); G3DSA:1.10.20.10:FF:000001 (FUNFAM); IPR009072 (G3DSA:1.10.20.GENE3D); IPR007125 (PFAM); mobidb-lite (MOBIDB_LITE); mobidb-lite (MOBIDB_LITE); mobidb-lite (MOBIDB_LITE); mobidb-lite (MOBIDB_LITE); IPR000164 (PANTHER); IPR009072 (SUPERFAMILY)	F:GO:0003677; F:GO:0030527; F:GO:0046982; C:GO:0000786; C:GO:0005634	F:DNA binding; F:structural constituent of chromatin; F:protein heterodimerization activity; C:nucleosome; C:nucleus
	421	[INTERPRO, BLASTED]	g153.t2	OHT13866.1hypothetical protein TRFO_15886	5	8.05e-226	68.6						mobidb-lite (MOBIDB_LITE); mobidb-lite (MOBIDB_LITE)	no GO terms	no GO terms
	138	[INTERPRO, BLASTED, MAPPED, ANNOTATED]	g153.t3	ARM19755.1histone H3.2	20	4.68e-78	90.56	12	P:GO:0009303; F:GO:0003677; F:GO:0030527; F:GO:0046982; C:GO:0000786; C:GO:0005634	P:rRNA transcription; F:DNA binding; F:structural constituent of chromatin; F:protein heterodimerization activity; C:nucleosome; C:nucleus			IPR000164 (PRINTS); G3DSA:1.10.20.10:FF:000001 (FUNFAM); IPR009072 (G3DSA:1.10.20.GENE3D); IPR007125 (PFAM); mobidb-lite (MOBIDB_LITE); IPR000164 (PANTHER); IPR009072 (SUPERFAMILY)	F:GO:0003677; F:GO:0030527; F:GO:0046982; C:GO:0000786; C:GO:0005634	F:DNA binding; F:structural constituent of chromatin; F:protein heterodimerization activity; C:nucleosome; C:nucleus
	307	[INTERPRO, BLASTED, MAPPED, ANNOTATED]	g154.t1	OHT13868.1hypothetical protein TRFO_15889	6	9.38e-200	59.11	28	P:GO:0000082; P:GO:0006511; P:GO:0006607; P:GO:0007051; P:GO:0008284; P:GO:0010628; P:GO:0015833; P:GO:0017038; P:GO:0035626; P:GO:0044248; P:GO:0045840; P:GO:0045931; P:GO:0046604; P:GO:0046607; P:GO:0046833; P:GO:0070507; P:GO:1900182; F:GO:0005096; F:GO:0031267; C:GO:0005643; C:GO:0005737; C:GO:0005813	P:G1/S transition of mitotic cell cycle; P:ubiquitin-dependent protein catabolic process; P:NLS-bearing protein import into nucleus; P:spindle organization; P:positive regulation of cell population proliferation; P:positive regulation of gene expression; P:peptide transport; P:protein import; P:juvenile hormone mediated signaling pathway; P:cellular catabolic process; P:positive regulation of mit…			IPR011993 (G3DSA:2.30.29.GENE3D); IPR000156 (PFAM); mobidb-lite (MOBIDB_LITE); IPR045255 (PANTHER); IPR000156 (PROSITE_PROFILES); cd00835 (CDD); SSF50729 (SUPERFAMILY)	P:GO:0046907; F:GO:0005096; C:GO:0005643; C:GO:0005737	P:intracellular transport; F:GTPase activator activity; C:nuclear pore; C:cytoplasm
	115	[INTERPRO, NO-BLAST]	g155.t1	-									no IPS match	no IPS match	no IPS match
	714	[INTERPRO, BLASTED, MAPPED]	g156.t1	OHT13869.1hypothetical protein TRFO_15890	20	0	56.03	6	P:GO:0007165; F:GO:0004672; F:GO:0005524; F:GO:0016301; C:GO:0005737; C:GO:0016020	P:signal transduction; F:protein kinase activity; F:ATP binding; F:kinase activity; C:cytoplasm; C:membrane			G3DSA:2.60.120.260 (GENE3D); mobidb-lite (MOBIDB_LITE); IPR008979 (SUPERFAMILY)	no GO terms	no GO terms
	481	[INTERPRO, BLASTED]	g157.t1	OHT13870.1hypothetical protein TRFO_15891	1	0	100						IPR011989 (G3DSA:1.25.10.GENE3D); IPR016024 (SUPERFAMILY)	no GO terms	no GO terms
	489	[INTERPRO, BLASTED, MAPPED, ANNOTATED]	g158.t1	OHT13871.1hypothetical protein TRFO_15892	20	1.74e-296	67.53	23	P:GO:0006355; P:GO:0006357; P:GO:0007154; P:GO:0010628; P:GO:0030154; P:GO:0031152; P:GO:0031154; P:GO:0042795; P:GO:0042796; P:GO:0071496; P:GO:0098630; F:GO:0000978; F:GO:0000981; F:GO:0001006; F:GO:1901363; C:GO:0005634; C:GO:0019185	P:regulation of DNA-templated transcription; P:regulation of transcription by RNA polymerase II; P:cell communication; P:positive regulation of gene expression; P:cell differentiation; P:aggregation involved in sorocarp development; P:culmination involved in sorocarp development; P:snRNA transcription by RNA polymerase II; P:snRNA transcription by RNA polymerase III; P:cellular response to extern…			G3DSA:1.10.10.60 (GENE3D); PF13921 (PFAM); IPR051575 (PANTHER); IPR001005 (PROSITE_PROFILES); IPR017930 (PROSITE_PROFILES); IPR001005 (PROSITE_PROFILES); IPR017930 (PROSITE_PROFILES); IPR001005 (CDD); IPR001005 (CDD); IPR009057 (SUPERFAMILY); IPR009057 (SUPERFAMILY)	P:GO:0042795; P:GO:0042796; F:GO:0000978; F:GO:0001006; C:GO:0019185	P:snRNA transcription by RNA polymerase II; P:snRNA transcription by RNA polymerase III; F:RNA polymerase II cis-regulatory region sequence-specific DNA binding; F:RNA polymerase III type 3 promoter sequence-specific DNA binding; C:snRNA-activating protein complex
	925	[INTERPRO, BLASTED, MAPPED, ANNOTATED]	g159.t1	OHT13872.1hypothetical protein TRFO_15894	20	0	60.18	37	P:GO:0002790; P:GO:0006893; P:GO:0006903; P:GO:0006904; P:GO:0006906; P:GO:0006914; P:GO:0007107; P:GO:0009306; P:GO:0017157; P:GO:0031321; P:GO:0044703; P:GO:0044773; P:GO:0051598; P:GO:0071466; P:GO:0072659; F:GO:0003924; F:GO:0004674; F:GO:0005524; F:GO:0005525; F:GO:0032550; C:GO:0000131; C:GO:0005634; C:GO:0005737; C:GO:0005741; C:GO:0005768; C:GO:0005783; C:GO:0005886; C:GO:0005934; C:GO:00…	P:peptide secretion; P:Golgi to plasma membrane transport; P:vesicle targeting; P:vesicle docking involved in exocytosis; P:vesicle fusion; P:autophagy; P:membrane addition at site of cytokinesis; P:protein secretion; P:regulation of exocytosis; P:ascospore-type prospore assembly; P:multi-organism reproductive process; P:mitotic DNA damage checkpoint signaling; P:meiotic recombination checkpoint …	EC:2.7.11.1; EC:3.6.1.15	Non-specific serine/threonine protein kinase; Nucleoside-triphosphate phosphatase	G3DSA:1.10.510.10 (GENE3D); IPR000719 (PFAM); IPR001806 (PFAM); IPR027417 (G3DSA:3.40.50.GENE3D); G3DSA:3.30.200.20 (GENE3D); PIRSR000604-2 (PIRSR); PIRSR037921-2 (PIRSR); PIRSR000620-2 (PIRSR); PIRSR000632-2 (PIRSR); PIRSR000556-2 (PIRSR); PIRSR637770-2 (PIRSR); mobidb-lite (MOBIDB_LITE); IPR050167 (PANTHER); IPR013087 (PROSITE_PROFILES); IPR000719 (PROSITE_PROFILES); PS51419 (PROSITE_PROFILES);…	P:GO:0006468; P:GO:0007165; F:GO:0003924; F:GO:0004672; F:GO:0005524; F:GO:0005525; C:GO:0005737	P:protein phosphorylation; P:signal transduction; F:GTPase activity; F:protein kinase activity; F:ATP binding; F:GTP binding; C:cytoplasm
	1159	[INTERPRO, BLASTED, MAPPED, ANNOTATED]	g159.t2	OHT13872.1hypothetical protein TRFO_15894	20	0	65.73	12	P:GO:0044773; P:GO:0051598; F:GO:0004674; F:GO:0005524; C:GO:0005634; C:GO:0005737	P:mitotic DNA damage checkpoint signaling; P:meiotic recombination checkpoint signaling; F:protein serine/threonine kinase activity; F:ATP binding; C:nucleus; C:cytoplasm	EC:2.7.11.1	Non-specific serine/threonine protein kinase	IPR000719 (PFAM); G3DSA:1.10.510.10 (GENE3D); IPR027417 (G3DSA:3.40.50.GENE3D); IPR001806 (PFAM); PIRSR628788-2 (PIRSR); PIRSR500948-1 (PIRSR); PIRSR000554-2 (PIRSR); PIRSR620777-50 (PIRSR); PIRSR000550-1 (PIRSR); PIRSR000604-1 (PIRSR); PIRSR500947-50 (PIRSR); PIRSR000628-1 (PIRSR); PIRSR037393-1 (PIRSR); PIRSR038189-1 (PIRSR); PIRSR037568-1 (PIRSR); PIRSR000551-50 (PIRSR); PIRSR000556-2 (PIRSR);…	P:GO:0006468; P:GO:0007165; F:GO:0003924; F:GO:0004672; F:GO:0005524; F:GO:0005525; C:GO:0005737	P:protein phosphorylation; P:signal transduction; F:GTPase activity; F:protein kinase activity; F:ATP binding; F:GTP binding; C:cytoplasm
	602	[INTERPRO, BLASTED, MAPPED, ANNOTATED]	g160.t1	OHT13874.1hypothetical protein TRFO_15899	20	0	47.84	2	C:GO:0016020	C:membrane			IPR002110 (PFAM); IPR036770 (G3DSA:1.25.40.GENE3D); IPR002110 (PFAM); IPR020683 (PFAM); PTHR24118 (PANTHER); PS50297 (PROSITE_PROFILES); IPR002110 (PROSITE_PROFILES); IPR036770 (SUPERFAMILY)	F:GO:0005515	F:protein binding
	606	[INTERPRO, BLASTED, MAPPED, ANNOTATED]	g160.t2	OHT13874.1hypothetical protein TRFO_15899	20	0	47.84	2	C:GO:0016020	C:membrane			IPR036770 (G3DSA:1.25.40.GENE3D); IPR002110 (PFAM); IPR020683 (PFAM); IPR051165 (PANTHER); SSF140860 (SUPERFAMILY); IPR036770 (SUPERFAMILY)	F:GO:0005515	F:protein binding
	434	[INTERPRO, BLASTED, MAPPED, ANNOTATED]	g161.t1	OHT13875.1Ethanolamine utilization protein EutH	2	2.38e-305	87.32	6	P:GO:0034229; F:GO:0034228; C:GO:0005886	P:ethanolamine transport; F:ethanolamine transmembrane transporter activity; C:plasma membrane			IPR007441 (PFAM); IPR007441 (PANTHER)	P:GO:0034229; F:GO:0034228; C:GO:0005886; C:GO:0016020	P:ethanolamine transport; F:ethanolamine transmembrane transporter activity; C:plasma membrane; C:membrane
	384	[INTERPRO, BLASTED, MAPPED, ANNOTATED]	g162.t1	OHT13876.1hypothetical protein TRFO_15901	20	1.5e-210	76.82	9	P:GO:0006468; P:GO:0007165; P:GO:0035556; F:GO:0004674; F:GO:0005524; C:GO:0005737	P:protein phosphorylation; P:signal transduction; P:intracellular signal transduction; F:protein serine/threonine kinase activity; F:ATP binding; C:cytoplasm	EC:2.7.11.1	Non-specific serine/threonine protein kinase	G3DSA:1.10.510.10 (GENE3D); PIRSF000654 (PIRSF); IPR000719 (PFAM); PIRSR630616-1 (PIRSR); PIRSR000628-2 (PIRSR); PIRSR038189-2 (PIRSR); PIRSR037568-2 (PIRSR); PIRSR500950-50 (PIRSR); PIRSR037993-1 (PIRSR); PIRSR000606-51 (PIRSR); PIRSR037281-1 (PIRSR); PIRSR000556-1 (PIRSR); PIRSR000554-2 (PIRSR); PIRSR000620-2 (PIRSR); PIRSR000624-1 (PIRSR); PIRSR500951-1 (PIRSR); PIRSR000636-1 (PIRSR); PIRSR600…	P:GO:0006468; P:GO:0007165; F:GO:0004672; F:GO:0005524; C:GO:0005737	P:protein phosphorylation; P:signal transduction; F:protein kinase activity; F:ATP binding; C:cytoplasm
	495	[INTERPRO, BLASTED, MAPPED, ANNOTATED]	g163.t1	OHT05727.1hypothetical protein TRFO_05898	2	1.35e-123	79.64	4	P:GO:0007165; F:GO:0004672; F:GO:0005524; C:GO:0005737	P:signal transduction; F:protein kinase activity; F:ATP binding; C:cytoplasm	EC:2.7.1	Transferring phosphorus-containing groups	mobidb-lite (MOBIDB_LITE); mobidb-lite (MOBIDB_LITE)	no GO terms	no GO terms
	349	[INTERPRO, BLASTED, MAPPED]	g164.t1	OHT05727.1hypothetical protein TRFO_05898	1	3.97e-126	71.22	1	C:GO:0016020	C:membrane			no IPS match	no IPS match	no IPS match
	251	[INTERPRO, BLASTED]	g165.t1	OHT13877.1hypothetical protein TRFO_15903	2	2.5e-176	84.62						no IPS match	no IPS match	no IPS match
	319	[INTERPRO, BLASTED, MAPPED, ANNOTATED]	g166.t1	OHT13878.1tRNA-dihydrouridine(20a/20b) synthase [NAD(P)+]-like protein	20	5.26e-228	60.25	6	P:GO:0002943; F:GO:0017150; F:GO:0050660	P:tRNA dihydrouridine synthesis; F:tRNA dihydrouridine synthase activity; F:flavin adenine dinucleotide binding	EC:1.3.1	Acting on the CH-CH group of donors	IPR035587 (PFAM); IPR001269 (PIRSF); IPR013785 (G3DSA:3.20.20.GENE3D); PIRSR006621-1 (PIRSR); PIRSR001461-3 (PIRSR); PTHR11082 (PANTHER); IPR035587 (CDD); SSF51395 (SUPERFAMILY)	P:GO:0008033; F:GO:0017150; F:GO:0050660	P:tRNA processing; F:tRNA dihydrouridine synthase activity; F:flavin adenine dinucleotide binding
	186	[INTERPRO, BLASTED, MAPPED, ANNOTATED]	g167.t1	OHT13879.1Calcyphosin-like protein	16	5.22e-130	59.27	4	P:GO:0035556; F:GO:0005509; C:GO:0005737	P:intracellular signal transduction; F:calcium ion binding; C:cytoplasm			IPR002048 (PFAM); G3DSA:1.10.238.10 (GENE3D); IPR002048 (PFAM); G3DSA:1.10.238.10 (GENE3D); IPR051581 (PANTHER); IPR002048 (PROSITE_PROFILES); IPR002048 (PROSITE_PROFILES); IPR011992 (SUPERFAMILY)	F:GO:0005509	F:calcium ion binding
	237	[INTERPRO, BLASTED, MAPPED]	g168.t1	OHS95390.1hypothetical protein TRFO_10524	11	7.69e-49	58.38	7	P:GO:0000055; F:GO:0004674; F:GO:0005524; F:GO:0016887; C:GO:0005634; C:GO:0005737; C:GO:0030687	P:ribosomal large subunit export from nucleus; F:protein serine/threonine kinase activity; F:ATP binding; F:ATP hydrolysis activity; C:nucleus; C:cytoplasm; C:preribosome, large subunit precursor			IPR002035 (PFAM); IPR036465 (G3DSA:3.40.50.GENE3D); mobidb-lite (MOBIDB_LITE); IPR052969 (PANTHER); IPR002035 (PROSITE_PROFILES); cd00198 (CDD); IPR036465 (SUPERFAMILY)	no GO terms	no GO terms
	419	[INTERPRO, BLASTED, MAPPED]	g169.t1	OHT13880.1hypothetical protein TRFO_15906	17	7.12e-118	62.47	7	P:GO:0000055; F:GO:0004674; F:GO:0005524; F:GO:0016887; C:GO:0005634; C:GO:0005737; C:GO:0030687	P:ribosomal large subunit export from nucleus; F:protein serine/threonine kinase activity; F:ATP binding; F:ATP hydrolysis activity; C:nucleus; C:cytoplasm; C:preribosome, large subunit precursor			IPR006861 (PFAM); IPR036465 (G3DSA:3.40.50.GENE3D); mobidb-lite (MOBIDB_LITE); mobidb-lite (MOBIDB_LITE); mobidb-lite (MOBIDB_LITE); mobidb-lite (MOBIDB_LITE); mobidb-lite (MOBIDB_LITE); IPR052969 (PANTHER); IPR002035 (PROSITE_PROFILES); cd00198 (CDD); IPR036465 (SUPERFAMILY)	no GO terms	no GO terms
	202	[INTERPRO, BLASTED]	g169.t2	OHT13880.1hypothetical protein TRFO_15906	7	5.74e-135	69.38						IPR006861 (PFAM); mobidb-lite (MOBIDB_LITE); mobidb-lite (MOBIDB_LITE); mobidb-lite (MOBIDB_LITE); mobidb-lite (MOBIDB_LITE)	no GO terms	no GO terms
	1479	[INTERPRO, BLASTED, MAPPED]	g170.t1	OHT13881.1hypothetical protein TRFO_15909	16	0	46.5	2	C:GO:0005737; C:GO:0016020	C:cytoplasm; C:membrane			mobidb-lite (MOBIDB_LITE); mobidb-lite (MOBIDB_LITE); mobidb-lite (MOBIDB_LITE); IPR053109 (PANTHER)	no GO terms	no GO terms
	1431	[INTERPRO, BLASTED, MAPPED]	g170.t2	OHT13881.1hypothetical protein TRFO_15909	14	0	47.74	2	C:GO:0005737; C:GO:0016020	C:cytoplasm; C:membrane			mobidb-lite (MOBIDB_LITE); mobidb-lite (MOBIDB_LITE); mobidb-lite (MOBIDB_LITE); IPR053109 (PANTHER)	no GO terms	no GO terms
	476	[INTERPRO, BLASTED, MAPPED]	g171.t1	OHT13882.1TPR Domain containing protein	5	0	67.2	3	P:GO:0046854; P:GO:0072659; C:GO:0005886	P:phosphatidylinositol phosphate biosynthetic process; P:protein localization to plasma membrane; C:plasma membrane			IPR019734 (PFAM); IPR011990 (G3DSA:1.25.40.GENE3D); IPR011990 (G3DSA:1.25.40.GENE3D); IPR019734 (PROSITE_PROFILES); IPR011990 (SUPERFAMILY)	F:GO:0005515	F:protein binding
	626	[INTERPRO, BLASTED, MAPPED, ANNOTATED]	g172.t1	KAH0788210.1Phosphatidylinositol transfer protein	20	1.36e-127	70.25	14	P:GO:0015914; P:GO:0120009; F:GO:0008525; F:GO:0008526; F:GO:0031210; F:GO:0035091; C:GO:0005737	P:phospholipid transport; P:intermembrane lipid transfer; F:phosphatidylcholine transporter activity; F:phosphatidylinositol transfer activity; F:phosphatidylcholine binding; F:phosphatidylinositol binding; C:cytoplasm			IPR001666 (PRINTS); IPR001666 (PFAM); IPR023393 (G3DSA:3.30.530.GENE3D); mobidb-lite (MOBIDB_LITE); mobidb-lite (MOBIDB_LITE); mobidb-lite (MOBIDB_LITE); IPR001666 (PANTHER); SSF55961 (SUPERFAMILY)	P:GO:0015914; F:GO:0005548	P:phospholipid transport; F:phospholipid transporter activity
	433	[INTERPRO, BLASTED, MAPPED]	g173.t1	OHT11520.1hypothetical protein TRFO_18964	8	2.91e-36	42.38	3	P:GO:0036503; F:GO:0043130; C:GO:0005783	P:ERAD pathway; F:ubiquitin binding; C:endoplasmic reticulum			G3DSA:3.40.30.10 (GENE3D); mobidb-lite (MOBIDB_LITE); IPR050730 (PANTHER); IPR036249 (SUPERFAMILY)	no GO terms	no GO terms
	218	[INTERPRO, BLASTED, MAPPED, ANNOTATED]	g174.t1	OHT13885.1hypothetical protein TRFO_15917	1	1.55e-138	100	1	C:GO:0016020	C:membrane			no IPS match	no IPS match	no IPS match
	714	[INTERPRO, BLASTED, MAPPED]	g175.t1	OHT13886.1hypothetical protein TRFO_15920	20	0	50.38	7	P:GO:0045036; P:GO:0046330; P:GO:0090090; F:GO:0030941; C:GO:0005634; C:GO:0005737; C:GO:0016020	P:protein targeting to chloroplast; P:positive regulation of JNK cascade; P:negative regulation of canonical Wnt signaling pathway; F:chloroplast targeting sequence binding; C:nucleus; C:cytoplasm; C:membrane			IPR036770 (G3DSA:1.25.40.GENE3D); IPR036770 (SUPERFAMILY)	no GO terms	no GO terms
	132	[INTERPRO, BLASTED]	g175.t2	OHT13886.1hypothetical protein TRFO_15920	1	2.23e-82	100						no IPS match	no IPS match	no IPS match
	448	[INTERPRO, BLASTED, MAPPED]	g175.t3	OHT13886.1hypothetical protein TRFO_15920	20	0	50.88	7	P:GO:0045036; P:GO:0046330; P:GO:0090090; F:GO:0030941; C:GO:0005634; C:GO:0005737; C:GO:0016020	P:protein targeting to chloroplast; P:positive regulation of JNK cascade; P:negative regulation of canonical Wnt signaling pathway; F:chloroplast targeting sequence binding; C:nucleus; C:cytoplasm; C:membrane			IPR036770 (G3DSA:1.25.40.GENE3D); PTHR24159 (PANTHER); IPR036770 (SUPERFAMILY)	no GO terms	no GO terms
	129	[INTERPRO, NO-BLAST]	g176.t1	-									no IPS match	no IPS match	no IPS match
	1959	[INTERPRO, BLASTED]	g177.t1	OHS92819.1hypothetical protein TRFO_40860	6	4.7e-252	80.92						mobidb-lite (MOBIDB_LITE); mobidb-lite (MOBIDB_LITE); mobidb-lite (MOBIDB_LITE); mobidb-lite (MOBIDB_LITE); mobidb-lite (MOBIDB_LITE); mobidb-lite (MOBIDB_LITE); mobidb-lite (MOBIDB_LITE); mobidb-lite (MOBIDB_LITE); mobidb-lite (MOBIDB_LITE); mobidb-lite (MOBIDB_LITE); mobidb-lite (MOBIDB_LITE); mobidb-lite (MOBIDB_LITE); mobidb-lite (MOBIDB_LITE); mobidb-lite (MOBIDB_LITE); mobidb-lite (MOBIDB_L…	no GO terms	no GO terms
	1773	[INTERPRO, BLASTED]	g177.t2	OHS92819.1hypothetical protein TRFO_40860	6	6.97e-254	80.93						mobidb-lite (MOBIDB_LITE); mobidb-lite (MOBIDB_LITE); mobidb-lite (MOBIDB_LITE); mobidb-lite (MOBIDB_LITE); mobidb-lite (MOBIDB_LITE); mobidb-lite (MOBIDB_LITE); mobidb-lite (MOBIDB_LITE); mobidb-lite (MOBIDB_LITE); mobidb-lite (MOBIDB_LITE); mobidb-lite (MOBIDB_LITE); mobidb-lite (MOBIDB_LITE); IPR013087 (PROSITE_PROFILES)	no GO terms	no GO terms
	307	[INTERPRO, BLASTED]	g178.t1	OHT17361.1hypothetical protein TRFO_41085	20	1.02e-146	54.01						no IPS match	no IPS match	no IPS match
	1848	[INTERPRO, BLASTED]	g179.t1	OHT11070.1hypothetical protein TRFO_03998	20	9.02e-107	54.85						IPR008160 (PFAM); mobidb-lite (MOBIDB_LITE); mobidb-lite (MOBIDB_LITE); mobidb-lite (MOBIDB_LITE); mobidb-lite (MOBIDB_LITE); mobidb-lite (MOBIDB_LITE); mobidb-lite (MOBIDB_LITE); mobidb-lite (MOBIDB_LITE); mobidb-lite (MOBIDB_LITE); IPR050149 (PANTHER)	P:GO:0030198; F:GO:0030020; C:GO:0005615; C:GO:0031012; C:GO:0062023	P:extracellular matrix organization; F:extracellular matrix structural constituent conferring tensile strength; C:extracellular space; C:extracellular matrix; C:collagen-containing extracellular matrix
	2179	[INTERPRO, BLASTED]	g179.t2	OHT07209.1hypothetical protein TRFO_01369	20	2.09e-131	55.77						IPR000477 (PFAM); mobidb-lite (MOBIDB_LITE); mobidb-lite (MOBIDB_LITE); mobidb-lite (MOBIDB_LITE); mobidb-lite (MOBIDB_LITE); mobidb-lite (MOBIDB_LITE); mobidb-lite (MOBIDB_LITE); mobidb-lite (MOBIDB_LITE); PTHR19446 (PANTHER); IPR000477 (PROSITE_PROFILES); cd01650 (CDD); IPR043502 (SUPERFAMILY)	no GO terms	no GO terms
	256	[INTERPRO, BLASTED]	g180.t1	OHT15337.1hypothetical protein TRFO_42584	20	8.86e-129	63.71						no IPS match	no IPS match	no IPS match
	1085	[INTERPRO, BLASTED, MAPPED, ANNOTATED]	g181.t1	OHT15336.1hypothetical protein TRFO_42581	20	0	46.98	20	P:GO:0006357; P:GO:0007010; P:GO:0008360; P:GO:0035735; C:GO:0005634; C:GO:0005930; C:GO:0036064; C:GO:0097542; C:GO:0097729; C:GO:1990900	P:regulation of transcription by RNA polymerase II; P:cytoskeleton organization; P:regulation of cell shape; P:intraciliary transport involved in cilium assembly; C:nucleus; C:axoneme; C:ciliary basal body; C:ciliary tip; C:9+2 motile cilium; C:ciliary pocket collar			IPR015943 (G3DSA:2.130.10.GENE3D); IPR015943 (G3DSA:2.130.10.GENE3D); IPR001680 (PFAM); IPR036427 (G3DSA:1.20.920.GENE3D); mobidb-lite (MOBIDB_LITE); mobidb-lite (MOBIDB_LITE); mobidb-lite (MOBIDB_LITE); mobidb-lite (MOBIDB_LITE); mobidb-lite (MOBIDB_LITE); mobidb-lite (MOBIDB_LITE); mobidb-lite (MOBIDB_LITE); mobidb-lite (MOBIDB_LITE); IPR052060 (PANTHER); IPR001680 (PROSITE_PROFILES); IPR001680…	P:GO:0006357; P:GO:0007010; P:GO:0008360; F:GO:0005515; C:GO:0005634	P:regulation of transcription by RNA polymerase II; P:cytoskeleton organization; P:regulation of cell shape; F:protein binding; C:nucleus
	396	[INTERPRO, BLASTED, MAPPED, ANNOTATED]	g182.t1	OHT15335.1hypothetical protein TRFO_42580	17	3.14e-293	47.9	18	P:GO:0035735; F:GO:0019888; C:GO:0000159; C:GO:0005829; C:GO:0005930; C:GO:0036064; C:GO:0097542; C:GO:0097729; C:GO:1990900	P:intraciliary transport involved in cilium assembly; F:protein phosphatase regulator activity; C:protein phosphatase type 2A complex; C:cytosol; C:axoneme; C:ciliary basal body; C:ciliary tip; C:9+2 motile cilium; C:ciliary pocket collar			IPR000009 (PRINTS); IPR015943 (G3DSA:2.130.10.GENE3D); IPR015943 (G3DSA:2.130.10.GENE3D); IPR000009 (PANTHER); IPR036322 (SUPERFAMILY)	F:GO:0005515; F:GO:0019888; C:GO:0000159; C:GO:0005829	F:protein binding; F:protein phosphatase regulator activity; C:protein phosphatase type 2A complex; C:cytosol
	402	[INTERPRO, BLASTED, MAPPED]	g183.t1	OHT09609.1hypothetical protein TRFO_21505	20	1.91e-297	56.47	1	C:GO:0016020	C:membrane			IPR029044 (SUPERFAMILY)	no GO terms	no GO terms
	1605	[INTERPRO, BLASTED, MAPPED, ANNOTATED]	g184.t1	OHT09608.1glycosyl transferase	8	0	76.18	10	P:GO:0005978; F:GO:0016757; C:GO:0005829; C:GO:0009501; C:GO:0009507	P:glycogen biosynthetic process; F:glycosyltransferase activity; C:cytosol; C:amyloplast; C:chloroplast	EC:2.4	Glycosyltransferases	G3DSA:3.20.20.80 (GENE3D); G3DSA:3.40.50.2000 (GENE3D); IPR001296 (PFAM); IPR013534 (PFAM); G3DSA:3.40.50.2000 (GENE3D); mobidb-lite (MOBIDB_LITE); PTHR45825 (PANTHER); cd03791 (CDD); IPR017853 (SUPERFAMILY); SSF53756 (SUPERFAMILY)	F:GO:0016757	F:glycosyltransferase activity
	956	[INTERPRO, BLASTED, MAPPED, ANNOTATED]	g185.t1	OHT09607.1hypothetical protein TRFO_21501	20	0	56.87	6	P:GO:0006508; F:GO:0004252; C:GO:0016020	P:proteolysis; F:serine-type endopeptidase activity; C:membrane	EC:3.4.21	Acting on peptide bonds (peptidases)	IPR015500 (PRINTS); IPR000209 (PFAM); G3DSA:2.60.120.380 (GENE3D); IPR036852 (G3DSA:3.40.50.GENE3D); IPR036852 (G3DSA:3.40.50.GENE3D); IPR051048 (PANTHER); PS51892 (PROSITE_PROFILES); IPR034058 (CDD); IPR036852 (SUPERFAMILY)	P:GO:0006508; F:GO:0004252; F:GO:0008236	P:proteolysis; F:serine-type endopeptidase activity; F:serine-type peptidase activity
	595	[INTERPRO, BLASTED, MAPPED, ANNOTATED]	g185.t2	OHT09607.1hypothetical protein TRFO_21501	20	0	57.57	6	P:GO:0006508; F:GO:0004252; C:GO:0016020	P:proteolysis; F:serine-type endopeptidase activity; C:membrane	EC:3.4.21	Acting on peptide bonds (peptidases)	IPR000209 (PFAM); IPR036852 (G3DSA:3.40.50.GENE3D); G3DSA:2.60.120.380 (GENE3D); IPR051048 (PANTHER); PS51892 (PROSITE_PROFILES); IPR036852 (SUPERFAMILY); IPR008979 (SUPERFAMILY)	P:GO:0006508; F:GO:0004252; F:GO:0008236	P:proteolysis; F:serine-type endopeptidase activity; F:serine-type peptidase activity
	371	[INTERPRO, BLASTED, MAPPED, ANNOTATED]	g185.t3	OHT09606.1hypothetical protein TRFO_21500	20	4.47e-261	56.57	4	P:GO:0006508; F:GO:0004252	P:proteolysis; F:serine-type endopeptidase activity	EC:3.4.21	Acting on peptide bonds (peptidases)	IPR015500 (PRINTS); IPR036852 (G3DSA:3.40.50.GENE3D); IPR000209 (PFAM); IPR051048 (PANTHER); PS51892 (PROSITE_PROFILES); IPR036852 (SUPERFAMILY)	P:GO:0006508; F:GO:0004252; F:GO:0008236	P:proteolysis; F:serine-type endopeptidase activity; F:serine-type peptidase activity
	816	[INTERPRO, BLASTED, MAPPED, ANNOTATED]	g186.t1	OHT09604.1Ketopantoate reductase PanE/ApbA family protein	20	1.35e-207	65.81	10	P:GO:0015940; F:GO:0008270; F:GO:0008677; F:GO:0050661; C:GO:0005739	P:pantothenate biosynthetic process; F:zinc ion binding; F:2-dehydropantoate 2-reductase activity; F:NADP binding; C:mitochondrion	EC:1.1.1.169	2-dehydropantoate 2-reductase	IPR013083 (G3DSA:3.30.40.GENE3D); IPR013332 (PFAM); IPR013328 (G3DSA:1.10.1040.GENE3D); G3DSA:3.40.50.720 (GENE3D); IPR003126 (PFAM); IPR013752 (PFAM); PIRSR000193-1 (PIRSR); mobidb-lite (MOBIDB_LITE); mobidb-lite (MOBIDB_LITE); mobidb-lite (MOBIDB_LITE); IPR050838 (PANTHER); IPR003126 (PROSITE_PROFILES); IPR001841 (PROSITE_PROFILES); cd19671 (CDD); IPR036291 (SUPERFAMILY); SSF57850 (SUPERFAMILY)…	F:GO:0008270; F:GO:0008677; F:GO:0050661; C:GO:0005737	F:zinc ion binding; F:2-dehydropantoate 2-reductase activity; F:NADP binding; C:cytoplasm
	169	[INTERPRO, BLASTED]	g186.t2	OHT09605.1hypothetical protein TRFO_21498	3	2.16e-107	73.59						mobidb-lite (MOBIDB_LITE); mobidb-lite (MOBIDB_LITE)	no GO terms	no GO terms
	321	[INTERPRO, BLASTED, MAPPED, ANNOTATED]	g187.t1	OHT09604.1Ketopantoate reductase PanE/ApbA family protein	9	1.78e-236	72.52	8	P:GO:0015940; F:GO:0008677; F:GO:0050661; C:GO:0005739	P:pantothenate biosynthetic process; F:2-dehydropantoate 2-reductase activity; F:NADP binding; C:mitochondrion	EC:1.1.1.169	2-dehydropantoate 2-reductase	IPR013752 (PFAM); IPR003710 (NCBIFAM); IPR013332 (PFAM); IPR013328 (G3DSA:1.10.1040.GENE3D); G3DSA:3.40.50.720 (GENE3D); PIRSR000114-3 (PIRSR); PIRSR000193-1 (PIRSR); IPR050838 (PANTHER); IPR008927 (SUPERFAMILY); IPR036291 (SUPERFAMILY)	P:GO:0015940; F:GO:0008677; F:GO:0050661; C:GO:0005737	P:pantothenate biosynthetic process; F:2-dehydropantoate 2-reductase activity; F:NADP binding; C:cytoplasm
	346	[INTERPRO, BLASTED, MAPPED, ANNOTATED]	g188.t1	OHT09603.1hypothetical protein TRFO_21496	11	2.61e-205	59.22	2	F:GO:0008270	F:zinc ion binding			IPR001841 (PFAM); IPR003126 (PFAM); IPR013083 (G3DSA:3.30.40.GENE3D); mobidb-lite (MOBIDB_LITE); mobidb-lite (MOBIDB_LITE); IPR001841 (PROSITE_PROFILES); IPR003126 (PROSITE_PROFILES); cd19671 (CDD); SSF57850 (SUPERFAMILY)	F:GO:0008270	F:zinc ion binding
	1068	[INTERPRO, BLASTED, MAPPED, ANNOTATED]	g189.t1	OHT09602.1hypothetical protein TRFO_21495	8	0	61.7	2	C:GO:0016020	C:membrane			IPR000917 (PFAM); IPR017850 (G3DSA:3.40.720.GENE3D); mobidb-lite (MOBIDB_LITE); mobidb-lite (MOBIDB_LITE); IPR053019 (PANTHER); IPR017850 (SUPERFAMILY)	no GO terms	no GO terms
	938	[INTERPRO, BLASTED, MAPPED, ANNOTATED]	g190.t1	OHT09601.1Amino acid permease family protein	20	0	52.96	18	P:GO:0006884; P:GO:0035725; P:GO:0055064; P:GO:0055075; P:GO:0055078; P:GO:1902476; P:GO:1990573; F:GO:0008511; C:GO:0016324	P:cell volume homeostasis; P:sodium ion transmembrane transport; P:chloride ion homeostasis; P:potassium ion homeostasis; P:sodium ion homeostasis; P:chloride transmembrane transport; P:potassium ion import across plasma membrane; F:sodium:potassium:chloride symporter activity; C:apical plasma membrane			G3DSA:1.20.1740.10:FF:000013 (FUNFAM); IPR004841 (PFAM); IPR018491 (PFAM); G3DSA:1.20.1740.10 (GENE3D); mobidb-lite (MOBIDB_LITE); mobidb-lite (MOBIDB_LITE); mobidb-lite (MOBIDB_LITE); mobidb-lite (MOBIDB_LITE); IPR004842 (PANTHER)	P:GO:0006811; P:GO:0006884; P:GO:0055064; P:GO:0055075; P:GO:0055085; P:GO:1902476; P:GO:1990573; F:GO:0015377; F:GO:0015379; F:GO:0022857; C:GO:0016020	P:monoatomic ion transport; P:cell volume homeostasis; P:chloride ion homeostasis; P:potassium ion homeostasis; P:transmembrane transport; P:chloride transmembrane transport; P:potassium ion import across plasma membrane; F:chloride:monoatomic cation symporter activity; F:potassium:chloride symporter activity; F:transmembrane transporter activity; C:membrane
	271	[INTERPRO, BLASTED, MAPPED, ANNOTATED]	g191.t1	OHT09600.1F-actin-capping protein subunit beta	18	3.59e-195	67	18	P:GO:0000902; P:GO:0009408; P:GO:0010591; P:GO:0032989; P:GO:0048869; P:GO:0051016; P:GO:0051490; F:GO:0051015; C:GO:0005884; C:GO:0008290; C:GO:0030479	P:cell morphogenesis; P:response to heat; P:regulation of lamellipodium assembly; P:cellular anatomical entity morphogenesis; P:cellular developmental process; P:barbed-end actin filament capping; P:negative regulation of filopodium assembly; F:actin filament binding; C:actin filament; C:F-actin capping protein complex; C:actin cortical patch			IPR001698 (PRINTS); G3DSA:1.20.58.570:FF:000001 (FUNFAM); IPR042276 (G3DSA:3.90.1150.GENE3D); IPR043175 (G3DSA:1.20.58.GENE3D); IPR001698 (PFAM); IPR001698 (PANTHER); IPR037282 (SUPERFAMILY)	P:GO:0000902; P:GO:0051016; F:GO:0051015; C:GO:0008290	P:cell morphogenesis; P:barbed-end actin filament capping; F:actin filament binding; C:F-actin capping protein complex
	658	[INTERPRO, BLASTED, MAPPED, ANNOTATED]	g192.t1	OHT09599.1hypothetical protein TRFO_21489	20	2.6e-259	49.16	9	P:GO:0006325; P:GO:0006468; P:GO:0031573; P:GO:0051276; P:GO:1901990; F:GO:0004674; F:GO:0005524; C:GO:0005654; C:GO:0005730	P:chromatin organization; P:protein phosphorylation; P:mitotic intra-S DNA damage checkpoint signaling; P:chromosome organization; P:regulation of mitotic cell cycle phase transition; F:protein serine/threonine kinase activity; F:ATP binding; C:nucleoplasm; C:nucleolus	EC:2.7.11.1	Non-specific serine/threonine protein kinase	G3DSA:3.30.200.20 (GENE3D); IPR000719 (PFAM); G3DSA:1.10.510.10 (GENE3D); mobidb-lite (MOBIDB_LITE); mobidb-lite (MOBIDB_LITE); mobidb-lite (MOBIDB_LITE); mobidb-lite (MOBIDB_LITE); mobidb-lite (MOBIDB_LITE); IPR051131 (PANTHER); IPR000719 (PROSITE_PROFILES); IPR011009 (SUPERFAMILY)	P:GO:0006468; F:GO:0004672; F:GO:0005524	P:protein phosphorylation; F:protein kinase activity; F:ATP binding
	743	[INTERPRO, BLASTED, MAPPED, ANNOTATED]	g192.t2	OHT09599.1hypothetical protein TRFO_21489	20	5.69e-258	57.64	6	P:GO:0007346; P:GO:0031098; P:GO:0032147; F:GO:0004674; F:GO:0016301; C:GO:0005737	P:regulation of mitotic cell cycle; P:stress-activated protein kinase signaling cascade; P:activation of protein kinase activity; F:protein serine/threonine kinase activity; F:kinase activity; C:cytoplasm	EC:2.7.11.1	Non-specific serine/threonine protein kinase	IPR000719 (PFAM); G3DSA:1.10.510.10 (GENE3D); G3DSA:3.30.200.20 (GENE3D); PIRSR500951-1 (PIRSR); PIRSR037993-2 (PIRSR); PIRSR037281-3 (PIRSR); mobidb-lite (MOBIDB_LITE); mobidb-lite (MOBIDB_LITE); mobidb-lite (MOBIDB_LITE); mobidb-lite (MOBIDB_LITE); mobidb-lite (MOBIDB_LITE); IPR051131 (PANTHER); IPR000719 (PROSITE_PROFILES); IPR011009 (SUPERFAMILY)	P:GO:0006468; F:GO:0004672; F:GO:0005524	P:protein phosphorylation; F:protein kinase activity; F:ATP binding
	370	[INTERPRO, BLASTED, MAPPED, ANNOTATED]	g193.t1	OHT09598.1hypothetical protein TRFO_21488	16	7.68e-203	48.74	14	P:GO:0032958; P:GO:0046854; F:GO:0000824; F:GO:0000828; F:GO:0008440; C:GO:0005634; C:GO:0005737	P:inositol phosphate biosynthetic process; P:phosphatidylinositol phosphate biosynthetic process; F:inositol tetrakisphosphate 3-kinase activity; F:inositol hexakisphosphate kinase activity; F:inositol-1,4,5-trisphosphate 3-kinase activity; C:nucleus; C:cytoplasm	EC:2.7.4; EC:2.7.1.127	Transferring phosphorus-containing groups; Inositol-trisphosphate 3-kinase	IPR038286 (G3DSA:3.30.470.GENE3D); IPR005522 (PFAM); mobidb-lite (MOBIDB_LITE); mobidb-lite (MOBIDB_LITE); mobidb-lite (MOBIDB_LITE); IPR005522 (PANTHER); SSF56104 (SUPERFAMILY); SSF56104 (SUPERFAMILY)	P:GO:0032958; P:GO:0046854; F:GO:0000828; F:GO:0016301; C:GO:0005634; C:GO:0005737	P:inositol phosphate biosynthetic process; P:phosphatidylinositol phosphate biosynthetic process; F:inositol hexakisphosphate kinase activity; F:kinase activity; C:nucleus; C:cytoplasm
	543	[INTERPRO, BLASTED]	g194.t1	OHT09597.1hypothetical protein TRFO_21487	1	6.35e-159	100						mobidb-lite (MOBIDB_LITE); mobidb-lite (MOBIDB_LITE)	no GO terms	no GO terms
	482	[INTERPRO, BLASTED]	g195.t1	OHT09596.1hypothetical protein TRFO_21485	4	0	74.34						IPR016024 (SUPERFAMILY)	no GO terms	no GO terms
	367	[INTERPRO, BLASTED]	g196.t1	OHT09595.1hypothetical protein TRFO_21483	10	1.88e-268	53.9						IPR011050 (SUPERFAMILY)	no GO terms	no GO terms
	327	[INTERPRO, BLASTED]	g196.t2	OHT09595.1hypothetical protein TRFO_21483	10	3.26e-238	54.13						IPR011050 (SUPERFAMILY)	no GO terms	no GO terms
	700	[INTERPRO, BLASTED]	g197.t1	OHT09594.1hypothetical protein TRFO_21482	4	0	69.55						no IPS match	no IPS match	no IPS match
	870	[INTERPRO, BLASTED, MAPPED, ANNOTATED]	g198.t1	OHT09593.1hypothetical protein TRFO_21481	7	0	53.94	2	C:GO:0016020	C:membrane			G3DSA:3.30.450.20 (GENE3D)	no GO terms	no GO terms
	321	[INTERPRO, BLASTED]	g199.t1	OHT09592.1hypothetical protein TRFO_21479	4	4.64e-191	65.73						no IPS match	no IPS match	no IPS match
	759	[INTERPRO, BLASTED, MAPPED, ANNOTATED]	g200.t1	OHT09591.1hypothetical protein TRFO_21477	7	0	68.02	3	P:GO:0006627; F:GO:0046872; C:GO:0005739	P:protein processing involved in protein targeting to mitochondrion; F:metal ion binding; C:mitochondrion			G3DSA:3.30.830.10 (GENE3D); IPR011249 (SUPERFAMILY)	F:GO:0046872	F:metal ion binding
	455	[INTERPRO, BLASTED, MAPPED, ANNOTATED]	g200.t2	OHT09591.1hypothetical protein TRFO_21477	3	0	71.47	3	P:GO:0006627; F:GO:0046872; C:GO:0005739	P:protein processing involved in protein targeting to mitochondrion; F:metal ion binding; C:mitochondrion			G3DSA:3.30.830.10 (GENE3D); IPR050361 (PANTHER); IPR011249 (SUPERFAMILY)	F:GO:0046872; C:GO:0005739	F:metal ion binding; C:mitochondrion
	492	[INTERPRO, BLASTED, MAPPED, ANNOTATED]	g201.t1	OHT15428.1CAMK family protein kinase	20	2.28e-234	58.34	11	P:GO:0006468; P:GO:0035556; F:GO:0004674; F:GO:0005524; C:GO:0005737; C:GO:0005739; C:GO:0043232	P:protein phosphorylation; P:intracellular signal transduction; F:protein serine/threonine kinase activity; F:ATP binding; C:cytoplasm; C:mitochondrion; C:intracellular non-membrane-bounded organelle	EC:2.7.11.1	Non-specific serine/threonine protein kinase	G3DSA:1.10.510.10 (GENE3D); IPR000719 (PFAM); PIRSR038189-2 (PIRSR); PIRSR037921-1 (PIRSR); PIRSR630220-2 (PIRSR); PIRSR000631-1 (PIRSR); PIRSR000559-2 (PIRSR); PIRSR000661-50 (PIRSR); PIRSR637770-1 (PIRSR); PIRSR037281-2 (PIRSR); PIRSR037568-1 (PIRSR); PIRSR000636-1 (PIRSR); PIRSR000554-1 (PIRSR); PIRSR000628-1 (PIRSR); PIRSR630616-2 (PIRSR); PIRSR000550-3 (PIRSR); PIRSR000604-2 (PIRSR); PIRSR00…	P:GO:0006468; P:GO:0035556; F:GO:0004672; F:GO:0004674; F:GO:0005524; C:GO:0005737	P:protein phosphorylation; P:intracellular signal transduction; F:protein kinase activity; F:protein serine/threonine kinase activity; F:ATP binding; C:cytoplasm
	229	[INTERPRO, BLASTED, MAPPED, ANNOTATED]	g202.t1	OHT09590.1hypothetical protein TRFO_21475	13	7.35e-172	50.84	4	P:GO:0009245; F:GO:0008758; F:GO:0046872; C:GO:0005886	P:lipid A biosynthetic process; F:UDP-2,3-diacylglucosamine hydrolase activity; F:metal ion binding; C:plasma membrane	EC:3.6.1	Acting on acid anhydrides	IPR029052 (G3DSA:3.60.21.GENE3D); IPR004843 (PFAM); IPR043461 (PANTHER); IPR029052 (SUPERFAMILY)	P:GO:0009245; F:GO:0008758; F:GO:0016787	P:lipid A biosynthetic process; F:UDP-2,3-diacylglucosamine hydrolase activity; F:hydrolase activity
	335	[INTERPRO, BLASTED]	g203.t1	OHT09589.1uncharacterized protein TRFO_21474	20	2.22e-253	72.98						IPR025533 (PFAM); IPR025533 (PANTHER)	no GO terms	no GO terms
	1050	[INTERPRO, BLASTED, MAPPED, ANNOTATED]	g204.t1	OHT09588.1hypothetical protein TRFO_21471	20	0	58.08	26	P:GO:0000278; P:GO:0006996; P:GO:0007018; P:GO:0007026; P:GO:0015833; P:GO:0030473; P:GO:0046785; P:GO:0071963; P:GO:0099098; P:GO:0099110; P:GO:0099117; F:GO:0003777; F:GO:0005524; F:GO:0008017; F:GO:0008574; F:GO:0016887; C:GO:0005739; C:GO:0005871; C:GO:0005874; C:GO:0016020; C:GO:0051285; C:GO:1903754	P:mitotic cell cycle; P:organelle organization; P:microtubule-based movement; P:negative regulation of microtubule depolymerization; P:peptide transport; P:nuclear migration along microtubule; P:microtubule polymerization; P:establishment or maintenance of cell polarity regulating cell shape; P:microtubule polymerization based movement; P:microtubule polymerization based protein transport to cell…	EC:5.6.1.3; EC:3.6.1.15	Plus-end-directed kinesin ATPase; Nucleoside-triphosphate phosphatase	IPR001752 (PRINTS); IPR036961 (G3DSA:3.40.850.GENE3D); IPR001752 (PFAM); mobidb-lite (MOBIDB_LITE); mobidb-lite (MOBIDB_LITE); IPR027640 (PANTHER); IPR001752 (PROSITE_PROFILES); cd00106 (CDD); IPR027417 (SUPERFAMILY)	P:GO:0007018; F:GO:0003777; F:GO:0005524; F:GO:0008017	P:microtubule-based movement; F:microtubule motor activity; F:ATP binding; F:microtubule binding
	533	[INTERPRO, BLASTED]	g205.t1	OHT09587.1hypothetical protein TRFO_21470	9	0,00000000000000000000000000000000000000000000000000000000000000000000000000000000000000000000000000000000000000000000000000000000000000000000000000000000000000000000000000000000000000000000000000000000000000000000000000000000000000000000000000000000000000000000000000000000000000000000000000000000000000000000000000253	54.32						mobidb-lite (MOBIDB_LITE); mobidb-lite (MOBIDB_LITE)	no GO terms	no GO terms
	424	[INTERPRO, BLASTED]	g206.t1	KAH0787409.1Clan SC, family S9, unassigned serine peptidase	20	3.8e-134	66.69						IPR029058 (G3DSA:3.40.50.GENE3D); IPR022742 (PFAM); mobidb-lite (MOBIDB_LITE); mobidb-lite (MOBIDB_LITE); mobidb-lite (MOBIDB_LITE); mobidb-lite (MOBIDB_LITE); IPR052920 (PANTHER); IPR029058 (SUPERFAMILY)	no GO terms	no GO terms
	781	[INTERPRO, BLASTED, MAPPED, ANNOTATED]	g207.t1	OHT09585.1hypothetical protein TRFO_21468	20	0	71.56	12	P:GO:0009306; P:GO:0017157; F:GO:0003924; F:GO:0005525; C:GO:0016020; C:GO:0043227	P:protein secretion; P:regulation of exocytosis; F:GTPase activity; F:GTP binding; C:membrane; C:membrane-bounded organelle	EC:3.6.1.15	Nucleoside-triphosphate phosphatase	PR00449 (PRINTS); G3DSA:3.40.50.300:FF:002456 (FUNFAM); IPR027417 (G3DSA:3.40.50.GENE3D); IPR001806 (PFAM); IPR005225 (NCBIFAM); PIRSR006809-1 (PIRSR); mobidb-lite (MOBIDB_LITE); mobidb-lite (MOBIDB_LITE); mobidb-lite (MOBIDB_LITE); mobidb-lite (MOBIDB_LITE); mobidb-lite (MOBIDB_LITE); IPR050209 (PANTHER); PS51420 (PROSITE_PROFILES); IPR001806 (PROSITE_PROFILES); PS51419 (PROSITE_PROFILES); cd001…	P:GO:0016192; F:GO:0003924; F:GO:0005525	P:vesicle-mediated transport; F:GTPase activity; F:GTP binding
	731	[INTERPRO, BLASTED]	g207.t2	OHT09585.1hypothetical protein TRFO_21468	1	0	96.99						mobidb-lite (MOBIDB_LITE); mobidb-lite (MOBIDB_LITE); mobidb-lite (MOBIDB_LITE); mobidb-lite (MOBIDB_LITE); mobidb-lite (MOBIDB_LITE); mobidb-lite (MOBIDB_LITE); mobidb-lite (MOBIDB_LITE); mobidb-lite (MOBIDB_LITE)	no GO terms	no GO terms
	217	[INTERPRO, BLASTED, MAPPED, ANNOTATED]	g208.t1	OHT09584.1Ras family protein	20	4.35e-151	70.86	12	P:GO:0009306; P:GO:0017157; F:GO:0003924; F:GO:0005525; C:GO:0016020; C:GO:0043227	P:protein secretion; P:regulation of exocytosis; F:GTPase activity; F:GTP binding; C:membrane; C:membrane-bounded organelle	EC:3.6.1.15	Nucleoside-triphosphate phosphatase	PR00449 (PRINTS); G3DSA:3.40.50.300:FF:002456 (FUNFAM); IPR001806 (PFAM); IPR027417 (G3DSA:3.40.50.GENE3D); IPR005225 (NCBIFAM); PIRSR006809-1 (PIRSR); IPR050209 (PANTHER); IPR001806 (PROSITE_PROFILES); PS51419 (PROSITE_PROFILES); PS51420 (PROSITE_PROFILES); cd00154 (CDD); IPR027417 (SUPERFAMILY)	P:GO:0016192; F:GO:0003924; F:GO:0005525	P:vesicle-mediated transport; F:GTPase activity; F:GTP binding
	491	[INTERPRO, BLASTED, MAPPED, ANNOTATED]	g209.t1	OHT09583.1hypothetical protein TRFO_21464	15	0	66.93	8	P:GO:0003341; P:GO:0036158; P:GO:0040011; P:GO:0051674; P:GO:0060294; C:GO:0005930; C:GO:0036157	P:cilium movement; P:outer dynein arm assembly; P:locomotion; P:localization of cell; P:cilium movement involved in cell motility; C:axoneme; C:outer dynein arm			IPR049258 (PFAM); IPR051876 (PANTHER)	no GO terms	no GO terms
	1892	[INTERPRO, BLASTED, MAPPED, ANNOTATED]	g210.t1	OHT09582.1IQ calmodulin-binding motif family protein	14	0	46.69	13	P:GO:0006468; P:GO:0044773; P:GO:0051598; F:GO:0004674; F:GO:0005524; C:GO:0005634; C:GO:0005737	P:protein phosphorylation; P:mitotic DNA damage checkpoint signaling; P:meiotic recombination checkpoint signaling; F:protein serine/threonine kinase activity; F:ATP binding; C:nucleus; C:cytoplasm	EC:2.7.11.1	Non-specific serine/threonine protein kinase	G3DSA:1.10.510.10 (GENE3D); IPR000719 (PFAM); PTHR44167 (PANTHER); IPR000719 (PROSITE_PROFILES); PS50096 (PROSITE_PROFILES); IPR036322 (SUPERFAMILY); IPR011009 (SUPERFAMILY)	P:GO:0006468; P:GO:0044773; F:GO:0004672; F:GO:0004674; F:GO:0005515; F:GO:0005524; C:GO:0005634	P:protein phosphorylation; P:mitotic DNA damage checkpoint signaling; F:protein kinase activity; F:protein serine/threonine kinase activity; F:protein binding; F:ATP binding; C:nucleus
	984	[INTERPRO, BLASTED, MAPPED, ANNOTATED]	g211.t1	OHT09581.1hypothetical protein TRFO_21462	20	0	44.04	8	P:GO:0031647; F:GO:0004843; C:GO:0005634; C:GO:0005829	P:regulation of protein stability; F:cysteine-type deubiquitinase activity; C:nucleus; C:cytosol	EC:3.4.19.12	Ubiquitinyl hydrolase 1	G3DSA:3.90.70.10 (GENE3D); IPR001394 (PFAM); mobidb-lite (MOBIDB_LITE); IPR050164 (PANTHER); IPR028889 (PROSITE_PROFILES); IPR038765 (SUPERFAMILY)	P:GO:0016579; P:GO:0031647; F:GO:0004843; C:GO:0005634; C:GO:0005829	P:protein deubiquitination; P:regulation of protein stability; F:cysteine-type deubiquitinase activity; C:nucleus; C:cytosol
	434	[INTERPRO, BLASTED, MAPPED, ANNOTATED]	g212.t1	OHT09580.1Ser/Thr protein phosphatase	20	0,00000000000000000000000000000000000000000000000000000000000000000000000000000000000000000000000000000000000000000000000000000000000000000000000000000000000000000000000000000000000000000000000000000000000000000000000000000000000000000000000000000000000000000000000000000000000000000000000000000000000000000000000232	67.14	6	F:GO:0017018; C:GO:0005634; C:GO:0005737	F:myosin phosphatase activity; C:nucleus; C:cytoplasm	EC:3.1.3.16	Protein-serine/threonine phosphatase	IPR006186 (PRINTS); IPR004843 (PFAM); IPR029052 (G3DSA:3.60.21.GENE3D); PIRSR641768-1 (PIRSR); IPR050341 (PANTHER); cd00144 (CDD); IPR029052 (SUPERFAMILY)	F:GO:0004722; F:GO:0016787; C:GO:0005634; C:GO:0005737	F:protein serine/threonine phosphatase activity; F:hydrolase activity; C:nucleus; C:cytoplasm
	823	[INTERPRO, BLASTED, MAPPED, ANNOTATED]	g213.t1	OHT09579.1hypothetical protein TRFO_21458	10	0	61.84	21	P:GO:0000724; P:GO:0006260; P:GO:0006289; P:GO:0007004; P:GO:0051096; P:GO:0051321; P:GO:0051345; F:GO:0003684; F:GO:0019899; F:GO:0043047; F:GO:1901363; C:GO:0005654; C:GO:0005662	P:double-strand break repair via homologous recombination; P:DNA replication; P:nucleotide-excision repair; P:telomere maintenance via telomerase; P:positive regulation of helicase activity; P:meiotic cell cycle; P:positive regulation of hydrolase activity; F:damaged DNA binding; F:enzyme binding; F:single-stranded telomeric DNA binding; F:heterocyclic compound binding; C:nucleoplasm; C:DNA repli…			G3DSA:2.40.50.140:FF:000041 (FUNFAM); IPR012340 (G3DSA:2.40.50.GENE3D); IPR031657 (PFAM); IPR012340 (G3DSA:2.40.50.GENE3D); IPR012340 (G3DSA:2.40.50.GENE3D); IPR004365 (PFAM); IPR013955 (PFAM); IPR012340 (G3DSA:2.40.50.GENE3D); IPR007199 (PFAM); mobidb-lite (MOBIDB_LITE); mobidb-lite (MOBIDB_LITE); mobidb-lite (MOBIDB_LITE); mobidb-lite (MOBIDB_LITE); IPR004591 (PANTHER); cd04474 (CDD); cd04475 (…	P:GO:0000724; P:GO:0006260; P:GO:0006281; P:GO:0006289; P:GO:0006310; P:GO:0007004; P:GO:0051321; F:GO:0003676; F:GO:0003677; F:GO:0003684; F:GO:0043047; C:GO:0005634; C:GO:0005662	P:double-strand break repair via homologous recombination; P:DNA replication; P:DNA repair; P:nucleotide-excision repair; P:DNA recombination; P:telomere maintenance via telomerase; P:meiotic cell cycle; F:nucleic acid binding; F:DNA binding; F:damaged DNA binding; F:single-stranded telomeric DNA binding; C:nucleus; C:DNA replication factor A complex
	346	[INTERPRO, BLASTED]	g214.t1	OHT09578.1hypothetical protein TRFO_21457	10	1.4e-230	54.23						mobidb-lite (MOBIDB_LITE); mobidb-lite (MOBIDB_LITE)	no GO terms	no GO terms
	1737	[INTERPRO, BLASTED, MAPPED, ANNOTATED]	g215.t1	OHT15601.1oxidoreductase, FAD/FMN-binding family protein	20	1.04e-211	61.72	4	F:GO:0010181; F:GO:0016491	F:FMN binding; F:oxidoreductase activity	EC:1	Oxidoreductases	IPR001155 (PFAM); IPR013785 (G3DSA:3.20.20.GENE3D); IPR051799 (PANTHER); cd02803 (CDD); cd02803 (CDD); cd02803 (CDD); SSF51395 (SUPERFAMILY); SSF51395 (SUPERFAMILY); SSF51395 (SUPERFAMILY)	F:GO:0010181; F:GO:0016491	F:FMN binding; F:oxidoreductase activity
	284	[INTERPRO, BLASTED]	g215.t2	OHT09577.1hypothetical protein TRFO_21456	2	7.75e-194	75.8						no IPS match	no IPS match	no IPS match
	107	[INTERPRO, NO-BLAST]	g215.t3	-									no IPS match	no IPS match	no IPS match
	337	[INTERPRO, BLASTED, MAPPED, ANNOTATED]	g215.t4	OHT15601.1oxidoreductase, FAD/FMN-binding family protein	20	1e-241	59.83	4	F:GO:0010181; F:GO:0016491	F:FMN binding; F:oxidoreductase activity	EC:1	Oxidoreductases	IPR013785 (G3DSA:3.20.20.GENE3D); IPR001155 (PFAM); IPR051799 (PANTHER); cd02803 (CDD); SSF51395 (SUPERFAMILY)	F:GO:0010181; F:GO:0016491	F:FMN binding; F:oxidoreductase activity
	107	[INTERPRO, NO-BLAST]	g215.t5	-									no IPS match	no IPS match	no IPS match
	337	[INTERPRO, BLASTED, MAPPED, ANNOTATED]	g215.t6	OHT15601.1oxidoreductase, FAD/FMN-binding family protein	20	1e-241	59.83	4	F:GO:0010181; F:GO:0016491	F:FMN binding; F:oxidoreductase activity	EC:1	Oxidoreductases	IPR013785 (G3DSA:3.20.20.GENE3D); IPR001155 (PFAM); IPR051799 (PANTHER); cd02803 (CDD); SSF51395 (SUPERFAMILY)	F:GO:0010181; F:GO:0016491	F:FMN binding; F:oxidoreductase activity
	107	[INTERPRO, NO-BLAST]	g215.t7	-									no IPS match	no IPS match	no IPS match
	337	[INTERPRO, BLASTED, MAPPED, ANNOTATED]	g215.t8	OHT15601.1oxidoreductase, FAD/FMN-binding family protein	20	1e-241	59.83	4	F:GO:0010181; F:GO:0016491	F:FMN binding; F:oxidoreductase activity	EC:1	Oxidoreductases	IPR013785 (G3DSA:3.20.20.GENE3D); IPR001155 (PFAM); IPR051799 (PANTHER); cd02803 (CDD); SSF51395 (SUPERFAMILY)	F:GO:0010181; F:GO:0016491	F:FMN binding; F:oxidoreductase activity
	107	[INTERPRO, NO-BLAST]	g215.t9	-									no IPS match	no IPS match	no IPS match
	190	[INTERPRO, BLASTED, MAPPED, ANNOTATED]	g216.t1	ARM19961.1rNA-binding protein	20	2.28e-126	59.12	17	P:GO:0000381; P:GO:0006351; P:GO:0007283; P:GO:0010468; P:GO:0030317; P:GO:0030575; P:GO:0032501; P:GO:0040011; P:GO:0044703; P:GO:0048026; P:GO:0051674; F:GO:0003723; F:GO:0097322; F:GO:1901363; C:GO:0005654; C:GO:0005737; C:GO:0016604	P:regulation of alternative mRNA splicing, via spliceosome; P:DNA-templated transcription; P:spermatogenesis; P:regulation of gene expression; P:flagellated sperm motility; P:nuclear body organization; P:multicellular organismal process; P:locomotion; P:multi-organism reproductive process; P:positive regulation of mRNA splicing, via spliceosome; P:localization of cell; F:RNA binding; F:7SK snRNA …			IPR000504 (PFAM); IPR012677 (G3DSA:3.30.70.GENE3D); PTHR48033 (PANTHER); IPR000504 (PROSITE_PROFILES); IPR000504 (PROSITE_PROFILES); IPR035979 (SUPERFAMILY); IPR035979 (SUPERFAMILY)	P:GO:0010468; F:GO:0003676; F:GO:0003723; C:GO:0000785; C:GO:0005654	P:regulation of gene expression; F:nucleic acid binding; F:RNA binding; C:chromatin; C:nucleoplasm
	3362	[INTERPRO, BLASTED, MAPPED, ANNOTATED]	g217.t1	OHT14990.1sialidase-like protein	17	0	57.62	2	C:GO:0016020	C:membrane			IPR014755 (G3DSA:2.60.40.GENE3D); G3DSA:2.60.120.260 (GENE3D); IPR013785 (G3DSA:3.20.20.GENE3D); IPR000421 (PFAM); IPR000421 (PROSITE_PROFILES); IPR017853 (SUPERFAMILY); IPR008979 (SUPERFAMILY); IPR017853 (SUPERFAMILY); IPR008979 (SUPERFAMILY); IPR017853 (SUPERFAMILY); IPR008979 (SUPERFAMILY)	no GO terms	no GO terms
	3461	[INTERPRO, BLASTED, MAPPED, ANNOTATED]	g218.t1	OHT14990.1sialidase-like protein	20	0	60.74	4	F:GO:0008138; C:GO:0016020	F:protein tyrosine/serine/threonine phosphatase activity; C:membrane	EC:3.1.3	Acting on ester bonds	IPR000421 (PFAM); G3DSA:2.60.120.260 (GENE3D); IPR013785 (G3DSA:3.20.20.GENE3D); IPR014755 (G3DSA:2.60.40.GENE3D); PTHR45848 (PANTHER); IPR000421 (PROSITE_PROFILES); IPR017853 (SUPERFAMILY); IPR017853 (SUPERFAMILY); IPR008979 (SUPERFAMILY); IPR008979 (SUPERFAMILY); IPR017853 (SUPERFAMILY); IPR008979 (SUPERFAMILY)	P:GO:0006470; F:GO:0008138	P:protein dephosphorylation; F:protein tyrosine/serine/threonine phosphatase activity
	136	[INTERPRO, BLASTED, MAPPED, ANNOTATED]	g218.t2	OHT03550.1dual specificity protein phosphatase	4	4.41e-52	73.13	2	F:GO:0008138	F:protein tyrosine/serine/threonine phosphatase activity	EC:3.1.3	Acting on ester bonds	PTHR45848 (PANTHER)	P:GO:0006470; F:GO:0008138	P:protein dephosphorylation; F:protein tyrosine/serine/threonine phosphatase activity
	660	[INTERPRO, BLASTED, MAPPED, ANNOTATED]	g219.t1	OHS97862.1hypothetical protein TRFO_35876	13	0	58.53	2	F:GO:0005096	F:GTPase activator activity			IPR032675 (G3DSA:3.80.10.GENE3D); IPR001611 (PFAM); IPR032675 (G3DSA:3.80.10.GENE3D); mobidb-lite (MOBIDB_LITE); mobidb-lite (MOBIDB_LITE); IPR027038 (PANTHER); SSF52047 (SUPERFAMILY)	F:GO:0005096; F:GO:0005515	F:GTPase activator activity; F:protein binding
	354	[INTERPRO, BLASTED, MAPPED, ANNOTATED]	g220.t1	OHS94661.1hypothetical protein TRFO_39176	20	6.65e-109	63.97	4	F:GO:0004672; C:GO:0005622	F:protein kinase activity; C:intracellular anatomical structure	EC:2.7.1	Transferring phosphorus-containing groups	PF13540 (PFAM); IPR009091 (G3DSA:2.130.10.GENE3D); IPR009091 (G3DSA:2.130.10.GENE3D); IPR051553 (PANTHER); IPR000408 (PROSITE_PROFILES); IPR000408 (PROSITE_PROFILES); IPR009091 (SUPERFAMILY)	F:GO:0005085; C:GO:0005737	F:guanyl-nucleotide exchange factor activity; C:cytoplasm
	353	[INTERPRO, BLASTED]	g221.t1	OHS97861.1hypothetical protein TRFO_35874	1	3.11e-241	100						IPR011989 (G3DSA:1.25.10.GENE3D); IPR016024 (SUPERFAMILY)	no GO terms	no GO terms
	466	[INTERPRO, BLASTED]	g222.t1	OHS97861.1hypothetical protein TRFO_35874	1	0	92.63						IPR011989 (G3DSA:1.25.10.GENE3D); IPR016024 (SUPERFAMILY)	no GO terms	no GO terms
	1445	[INTERPRO, BLASTED, MAPPED, ANNOTATED]	g223.t1	OHS97859.1hypothetical protein TRFO_35872	20	0	57.6	22	P:GO:0035735; P:GO:1905786; F:GO:0010997; F:GO:1990757; C:GO:0005680; C:GO:0005930; C:GO:0016020; C:GO:0036064; C:GO:0097542; C:GO:0097729; C:GO:1990900	P:intraciliary transport involved in cilium assembly; P:positive regulation of anaphase-promoting complex-dependent catabolic process; F:anaphase-promoting complex binding; F:ubiquitin ligase activator activity; C:anaphase-promoting complex; C:axoneme; C:membrane; C:ciliary basal body; C:ciliary tip; C:9+2 motile cilium; C:ciliary pocket collar			IPR015943 (G3DSA:2.130.10.GENE3D); IPR024977 (PFAM); mobidb-lite (MOBIDB_LITE); mobidb-lite (MOBIDB_LITE); IPR033010 (PANTHER); PS50294 (PROSITE_PROFILES); IPR001680 (PROSITE_PROFILES); IPR001680 (PROSITE_PROFILES); IPR036322 (SUPERFAMILY)	P:GO:0031145; P:GO:1904668; P:GO:1905786; F:GO:0005515; F:GO:0010997; F:GO:0097027; F:GO:1990757; C:GO:0005680	P:anaphase-promoting complex-dependent catabolic process; P:positive regulation of ubiquitin protein ligase activity; P:positive regulation of anaphase-promoting complex-dependent catabolic process; F:protein binding; F:anaphase-promoting complex binding; F:ubiquitin-protein transferase activator activity; F:ubiquitin ligase activator activity; C:anaphase-promoting complex
	394	[INTERPRO, BLASTED, MAPPED, ANNOTATED]	g223.t2	OHS97860.1Meiotic fizzy-related protein 1	20	2.8e-295	54.92	20	P:GO:0035735; P:GO:1905786; F:GO:0010997; F:GO:1990757; C:GO:0005680; C:GO:0005930; C:GO:0036064; C:GO:0097542; C:GO:0097729; C:GO:1990900	P:intraciliary transport involved in cilium assembly; P:positive regulation of anaphase-promoting complex-dependent catabolic process; F:anaphase-promoting complex binding; F:ubiquitin ligase activator activity; C:anaphase-promoting complex; C:axoneme; C:ciliary basal body; C:ciliary tip; C:9+2 motile cilium; C:ciliary pocket collar			IPR024977 (PFAM); IPR015943 (G3DSA:2.130.10.GENE3D); mobidb-lite (MOBIDB_LITE); mobidb-lite (MOBIDB_LITE); IPR033010 (PANTHER); PS50294 (PROSITE_PROFILES); IPR001680 (PROSITE_PROFILES); IPR001680 (PROSITE_PROFILES); IPR036322 (SUPERFAMILY)	P:GO:0031145; P:GO:1904668; P:GO:1905786; F:GO:0005515; F:GO:0010997; F:GO:0097027; F:GO:1990757; C:GO:0005680	P:anaphase-promoting complex-dependent catabolic process; P:positive regulation of ubiquitin protein ligase activity; P:positive regulation of anaphase-promoting complex-dependent catabolic process; F:protein binding; F:anaphase-promoting complex binding; F:ubiquitin-protein transferase activator activity; F:ubiquitin ligase activator activity; C:anaphase-promoting complex
	1050	[INTERPRO, BLASTED, MAPPED, ANNOTATED]	g223.t3	OHS97859.1hypothetical protein TRFO_35872	2	0	73.97	1	C:GO:0016020	C:membrane			no IPS match	no IPS match	no IPS match
	280	[INTERPRO, BLASTED, MAPPED]	g224.t1	OHT17236.1oxidoreductase	7	5.21e-77	53.99	10	P:GO:0006629; P:GO:0006665; P:GO:0006666; P:GO:0030148; P:GO:0044255; F:GO:0016491; F:GO:0047560; C:GO:0005789; C:GO:0005829; C:GO:0016020	P:lipid metabolic process; P:sphingolipid metabolic process; P:3-keto-sphinganine metabolic process; P:sphingolipid biosynthetic process; P:cellular lipid metabolic process; F:oxidoreductase activity; F:3-dehydrosphinganine reductase activity; C:endoplasmic reticulum membrane; C:cytosol; C:membrane			IPR002347 (PRINTS); IPR002347 (PRINTS); IPR002347 (PFAM); G3DSA:3.40.50.720 (GENE3D); PIRSR614007-1 (PIRSR); PIRSR611284-1 (PIRSR); PIRSR000095-1 (PIRSR); PIRSR617711-1 (PIRSR); PIRSR000094-3 (PIRSR); PIRSR614007-2 (PIRSR); PIRSR617711-2 (PIRSR); PIRSR611284-2 (PIRSR); PIRSR614058-1 (PIRSR); IPR051911 (PANTHER); cd05374 (CDD); IPR036291 (SUPERFAMILY)	no GO terms	no GO terms
	917	[INTERPRO, BLASTED, MAPPED, ANNOTATED]	g225.t1	OHS97857.1hypothetical protein TRFO_35868	12	0	67.86	1	C:GO:0005634	C:nucleus			IPR032675 (G3DSA:3.80.10.GENE3D); IPR026906 (PFAM); IPR032675 (G3DSA:3.80.10.GENE3D); IPR032675 (G3DSA:3.80.10.GENE3D); mobidb-lite (MOBIDB_LITE); IPR053139 (PANTHER); SSF52058 (SUPERFAMILY); SSF52058 (SUPERFAMILY)	no GO terms	no GO terms
	172	[INTERPRO, BLASTED, MAPPED, ANNOTATED]	g225.t2	OHS97858.1hypothetical protein TRFO_35869	7	1.72e-119	72.5	1	C:GO:0005634	C:nucleus			IPR005172 (PFAM); IPR028307 (PANTHER); IPR005172 (PROSITE_PROFILES)	no GO terms	no GO terms
	738	[INTERPRO, BLASTED]	g225.t3	OHS97857.1hypothetical protein TRFO_35868	5	0	61.32						IPR032675 (G3DSA:3.80.10.GENE3D); IPR026906 (PFAM); IPR032675 (G3DSA:3.80.10.GENE3D); mobidb-lite (MOBIDB_LITE); IPR053139 (PANTHER); SSF52058 (SUPERFAMILY); SSF52058 (SUPERFAMILY)	no GO terms	no GO terms
	973	[INTERPRO, BLASTED, MAPPED, ANNOTATED]	g226.t1	OHS97856.1TPR Domain containing protein	5	0	72.74	8	P:GO:0003341; P:GO:0060271; C:GO:0031514; C:GO:0070062	P:cilium movement; P:cilium assembly; C:motile cilium; C:extracellular exosome			IPR011990 (G3DSA:1.25.40.GENE3D); IPR011990 (G3DSA:1.25.40.GENE3D); IPR019734 (PFAM); mobidb-lite (MOBIDB_LITE); mobidb-lite (MOBIDB_LITE); mobidb-lite (MOBIDB_LITE); mobidb-lite (MOBIDB_LITE); mobidb-lite (MOBIDB_LITE); IPR052628 (PANTHER); IPR011990 (SUPERFAMILY); IPR011990 (SUPERFAMILY)	P:GO:0003341; P:GO:0060271; F:GO:0005515; C:GO:0031514; C:GO:0070062	P:cilium movement; P:cilium assembly; F:protein binding; C:motile cilium; C:extracellular exosome
	1050	[INTERPRO, BLASTED, MAPPED, ANNOTATED]	g227.t1	OHS97853.1hypothetical protein TRFO_35863	20	0	51.15	8	P:GO:0016477; P:GO:0034315; C:GO:0005886; C:GO:0030027	P:cell migration; P:regulation of Arp2/3 complex-mediated actin nucleation; C:plasma membrane; C:lamellipodium			IPR032675 (G3DSA:3.80.10.GENE3D); mobidb-lite (MOBIDB_LITE); mobidb-lite (MOBIDB_LITE); mobidb-lite (MOBIDB_LITE); mobidb-lite (MOBIDB_LITE); mobidb-lite (MOBIDB_LITE); mobidb-lite (MOBIDB_LITE); mobidb-lite (MOBIDB_LITE); IPR051279 (PANTHER); SSF52047 (SUPERFAMILY)	P:GO:0016477; P:GO:0034315; C:GO:0005886; C:GO:0030027	P:cell migration; P:regulation of Arp2/3 complex-mediated actin nucleation; C:plasma membrane; C:lamellipodium
	720	[INTERPRO, BLASTED, MAPPED, ANNOTATED]	g228.t1	OHS97852.1hypothetical protein TRFO_35862	20	0	53	8	P:GO:1901259; F:GO:0003729; C:GO:0005634; C:GO:0009535	P:chloroplast rRNA processing; F:mRNA binding; C:nucleus; C:chloroplast thylakoid membrane			IPR000504 (PFAM); IPR012677 (G3DSA:3.30.70.GENE3D); IPR012677 (G3DSA:3.30.70.GENE3D); IPR012677 (G3DSA:3.30.70.GENE3D); IPR012677 (G3DSA:3.30.70.GENE3D); IPR012677 (G3DSA:3.30.70.GENE3D); mobidb-lite (MOBIDB_LITE); mobidb-lite (MOBIDB_LITE); IPR050502 (PANTHER); IPR000504 (PROSITE_PROFILES); IPR000504 (PROSITE_PROFILES); IPR000504 (PROSITE_PROFILES); IPR000504 (PROSITE_PROFILES); cd00590 (CDD); c…	F:GO:0003676; F:GO:0003723; F:GO:0003729	F:nucleic acid binding; F:RNA binding; F:mRNA binding
	118	[INTERPRO, NO-BLAST]	g229.t1	-									no IPS match	no IPS match	no IPS match
	237	[INTERPRO, BLASTED, MAPPED, ANNOTATED]	g229.t2	OHS99516.1hypothetical protein TRFO_34068	3	4.03e-15	84.24	1	F:GO:0003676	F:nucleic acid binding			no IPS match	no IPS match	no IPS match
	299	[INTERPRO, BLASTED, MAPPED, ANNOTATED]	g230.t1	OHS96631.1hypothetical protein TRFO_37150	7	3.95e-162	58.69	1	C:GO:0016020	C:membrane			no IPS match	no IPS match	no IPS match
	277	[INTERPRO, BLASTED, MAPPED, ANNOTATED]	g230.t2	OHS96631.1hypothetical protein TRFO_37150	7	1.02e-172	58.73	1	C:GO:0016020	C:membrane			mobidb-lite (MOBIDB_LITE)	no GO terms	no GO terms
	325	[INTERPRO, BLASTED, MAPPED, ANNOTATED]	g231.t1	OHS96632.1transporter	20	2.64e-216	56.23	6	P:GO:0055085; F:GO:0022857; C:GO:0016020	P:transmembrane transport; F:transmembrane transporter activity; C:membrane			IPR036259 (G3DSA:1.20.1250.GENE3D); IPR011701 (PFAM); IPR052187 (PANTHER); cd06174 (CDD); IPR036259 (SUPERFAMILY)	P:GO:0055085; F:GO:0022857	P:transmembrane transport; F:transmembrane transporter activity
	473	[INTERPRO, BLASTED, MAPPED, ANNOTATED]	g231.t2	OHS96632.1transporter	20	0	58.84	6	P:GO:0055085; F:GO:0022857; C:GO:0016020	P:transmembrane transport; F:transmembrane transporter activity; C:membrane			IPR011701 (PFAM); IPR036259 (G3DSA:1.20.1250.GENE3D); IPR036259 (G3DSA:1.20.1250.GENE3D); IPR052187 (PANTHER); IPR020846 (PROSITE_PROFILES); cd06174 (CDD); IPR036259 (SUPERFAMILY)	P:GO:0055085; F:GO:0022857	P:transmembrane transport; F:transmembrane transporter activity
	697	[INTERPRO, BLASTED, MAPPED, ANNOTATED]	g232.t1	OHS96633.1hypothetical protein TRFO_37153	20	0	65.03	15	P:GO:0000226; P:GO:0018095; P:GO:0036211; P:GO:0044237; F:GO:0005524; F:GO:0015631; F:GO:0046872; F:GO:0070740; C:GO:0005929	P:microtubule cytoskeleton organization; P:protein polyglutamylation; P:protein modification process; P:cellular metabolic process; F:ATP binding; F:tubulin binding; F:metal ion binding; F:tubulin-glutamic acid ligase activity; C:cilium	EC:6.3.2.61	n/a	IPR004344 (PFAM); G3DSA:3.30.470.20 (GENE3D); mobidb-lite (MOBIDB_LITE); mobidb-lite (MOBIDB_LITE); mobidb-lite (MOBIDB_LITE); PTHR12241 (PANTHER); IPR011761 (PROSITE_PROFILES); IPR004344 (PROSITE_PROFILES); SSF56059 (SUPERFAMILY)	P:GO:0000226; P:GO:0018095; P:GO:0036211; F:GO:0005524; F:GO:0015631; F:GO:0046872; F:GO:0070740; C:GO:0005929	P:microtubule cytoskeleton organization; P:protein polyglutamylation; P:protein modification process; F:ATP binding; F:tubulin binding; F:metal ion binding; F:tubulin-glutamic acid ligase activity; C:cilium
	1740	[INTERPRO, BLASTED, MAPPED, ANNOTATED]	g233.t1	OHS96634.1hypothetical protein TRFO_37154	20	0	67.42	15	P:GO:0000226; P:GO:0018095; P:GO:0036211; P:GO:0044237; F:GO:0005524; F:GO:0015631; F:GO:0046872; F:GO:0070740; C:GO:0005929	P:microtubule cytoskeleton organization; P:protein polyglutamylation; P:protein modification process; P:cellular metabolic process; F:ATP binding; F:tubulin binding; F:metal ion binding; F:tubulin-glutamic acid ligase activity; C:cilium	EC:6.3.2.61	n/a	IPR004344 (PFAM); G3DSA:3.30.470.20 (GENE3D); mobidb-lite (MOBIDB_LITE); mobidb-lite (MOBIDB_LITE); mobidb-lite (MOBIDB_LITE); PTHR12241 (PANTHER); IPR004344 (PROSITE_PROFILES); IPR011761 (PROSITE_PROFILES); SSF56059 (SUPERFAMILY)	P:GO:0000226; P:GO:0018095; P:GO:0036211; F:GO:0005524; F:GO:0015631; F:GO:0046872; F:GO:0070740; C:GO:0005929	P:microtubule cytoskeleton organization; P:protein polyglutamylation; P:protein modification process; F:ATP binding; F:tubulin binding; F:metal ion binding; F:tubulin-glutamic acid ligase activity; C:cilium
	1082	[INTERPRO, BLASTED]	g233.t2	OHS96634.1hypothetical protein TRFO_37154	2	0	71.2						no IPS match	no IPS match	no IPS match
	228	[INTERPRO, BLASTED, MAPPED, ANNOTATED]	g234.t1	OHS96635.1hypothetical protein TRFO_37155	8	5.23e-153	62.11	1	C:GO:0016020	C:membrane			no IPS match	no IPS match	no IPS match
	1025	[INTERPRO, BLASTED, MAPPED, ANNOTATED]	g235.t1	OHT01075.14-alpha-glucanotransferase family protein	20	0	66.14	15	P:GO:0000025; P:GO:0005975; P:GO:0005977; P:GO:0005983; P:GO:0044248; F:GO:0004133; F:GO:0004134; F:GO:0010297; F:GO:0102500; F:GO:2001070; C:GO:0005737; C:GO:0005829	P:maltose catabolic process; P:carbohydrate metabolic process; P:glycogen metabolic process; P:starch catabolic process; P:cellular catabolic process; F:glycogen debranching enzyme activity; F:4-alpha-glucanotransferase activity; F:heteropolysaccharide binding; F:beta-maltose 4-alpha-glucanotransferase activity; F:starch binding; C:cytoplasm; C:cytosol	EC:2.4.1.25	4-alpha-glucanotransferase	IPR002044 (PFAM); G3DSA:3.20.20.80 (GENE3D); IPR013783 (G3DSA:2.60.40.GENE3D); G3DSA:3.20.20.80 (GENE3D); IPR003385 (PFAM); PTHR32518 (PANTHER); IPR002044 (PROSITE_PROFILES); IPR002044 (PROSITE_PROFILES); cd05467 (CDD); IPR017853 (SUPERFAMILY); IPR013784 (SUPERFAMILY); IPR013784 (SUPERFAMILY); IPR013784 (SUPERFAMILY)	P:GO:0005975; F:GO:0004134; F:GO:0030246; F:GO:2001070	P:carbohydrate metabolic process; F:4-alpha-glucanotransferase activity; F:carbohydrate binding; F:starch binding
	641	[INTERPRO, BLASTED]	g236.t1	OHT06617.1hypothetical protein TRFO_25287	6	4.29e-183	65.4						IPR035940 (G3DSA:3.40.33.GENE3D); IPR014044 (PFAM); mobidb-lite (MOBIDB_LITE); mobidb-lite (MOBIDB_LITE); mobidb-lite (MOBIDB_LITE); mobidb-lite (MOBIDB_LITE); mobidb-lite (MOBIDB_LITE); mobidb-lite (MOBIDB_LITE); PTHR31157 (PANTHER); cd05379 (CDD); IPR035940 (SUPERFAMILY)	no GO terms	no GO terms
	124	[INTERPRO, NO-BLAST]	g237.t1	-									no IPS match	no IPS match	no IPS match
	3173	[INTERPRO, BLASTED, MAPPED, ANNOTATED]	g238.t1	OHT13731.1hypothetical protein TRFO_16055	20	2.92e-203	52.51	2	C:GO:0016020	C:membrane			IPR012334 (G3DSA:2.160.20.GENE3D); IPR002110 (PFAM); IPR012334 (G3DSA:2.160.20.GENE3D); G3DSA:2.60.120.260 (GENE3D); IPR000421 (PFAM); IPR036770 (G3DSA:1.25.40.GENE3D); G3DSA:2.60.120.260 (GENE3D); IPR039448 (PFAM); mobidb-lite (MOBIDB_LITE); mobidb-lite (MOBIDB_LITE); mobidb-lite (MOBIDB_LITE); mobidb-lite (MOBIDB_LITE); IPR050663 (PANTHER); IPR002110 (PROSITE_PROFILES); PS50297 (PROSITE_PROFILE…	F:GO:0005515	F:protein binding
	3831	[INTERPRO, BLASTED, MAPPED, ANNOTATED]	g238.t2	OHT13731.1hypothetical protein TRFO_16055	20	0	56.03	2	C:GO:0016020	C:membrane			G3DSA:2.60.120.260 (GENE3D); IPR012334 (G3DSA:2.160.20.GENE3D); IPR012334 (G3DSA:2.160.20.GENE3D); IPR002110 (PFAM); IPR036770 (G3DSA:1.25.40.GENE3D); G3DSA:2.60.120.260 (GENE3D); IPR000421 (PFAM); mobidb-lite (MOBIDB_LITE); mobidb-lite (MOBIDB_LITE); mobidb-lite (MOBIDB_LITE); mobidb-lite (MOBIDB_LITE); PTHR11319 (PANTHER); IPR011050 (SUPERFAMILY); IPR011050 (SUPERFAMILY); IPR011050 (SUPERFAMILY…	F:GO:0005515	F:protein binding
	2293	[INTERPRO, BLASTED, MAPPED, ANNOTATED]	g239.t1	OHT07404.1PIKK family atypical protein kinase	20	0	62.93	18	P:GO:0016242; P:GO:0031929; F:GO:0004674; F:GO:0005524; F:GO:0044877; F:GO:0106310; C:GO:0005634; C:GO:0031931; C:GO:0031932	P:negative regulation of macroautophagy; P:TOR signaling; F:protein serine/threonine kinase activity; F:ATP binding; F:protein-containing complex binding; F:protein serine kinase activity; C:nucleus; C:TORC1 complex; C:TORC2 complex	EC:2.7.11.1	Non-specific serine/threonine protein kinase	G3DSA:3.30.1010.10:FF:000025 (FUNFAM); G3DSA:1.10.1070.11:FF:000029 (FUNFAM); IPR036940 (G3DSA:1.10.1070.GENE3D); IPR011989 (G3DSA:1.25.10.GENE3D); IPR024585 (PFAM); IPR003151 (PFAM); IPR011989 (G3DSA:1.25.10.GENE3D); IPR009076 (PFAM); G3DSA:3.30.1010.10 (GENE3D); IPR003152 (PFAM); IPR000403 (PFAM); IPR011989 (G3DSA:1.25.10.GENE3D); IPR050517 (PANTHER); IPR003152 (PROSITE_PROFILES); IPR014009 (PR…	P:GO:0006468; P:GO:0016242; P:GO:0031929; F:GO:0004674; F:GO:0005515; F:GO:0044877; C:GO:0005634; C:GO:0031931; C:GO:0031932	P:protein phosphorylation; P:negative regulation of macroautophagy; P:TOR signaling; F:protein serine/threonine kinase activity; F:protein binding; F:protein-containing complex binding; C:nucleus; C:TORC1 complex; C:TORC2 complex
	195	[INTERPRO, BLASTED, MAPPED, ANNOTATED]	g240.t1	OHT07403.1GTP-binding protein ypt5	20	5.81e-136	64.92	12	P:GO:0046907; P:GO:0048193; F:GO:0003924; F:GO:0005525; C:GO:0005768; C:GO:0005794	P:intracellular transport; P:Golgi vesicle transport; F:GTPase activity; F:GTP binding; C:endosome; C:Golgi apparatus	EC:3.6.1.15	Nucleoside-triphosphate phosphatase	PR00449 (PRINTS); G3DSA:3.40.50.300:FF:001204 (FUNFAM); IPR005225 (NCBIFAM); IPR027417 (G3DSA:3.40.50.GENE3D); IPR001806 (PFAM); PIRSR006809-2 (PIRSR); PIRSR006809-1 (PIRSR); PTHR47978 (PANTHER); PS51419 (PROSITE_PROFILES); IPR001806 (PROSITE_PROFILES); PS51420 (PROSITE_PROFILES); cd00154 (CDD); IPR027417 (SUPERFAMILY)	F:GO:0003924; F:GO:0005525	F:GTPase activity; F:GTP binding
	609	[INTERPRO, BLASTED, MAPPED, ANNOTATED]	g241.t1	OHT07402.1hypothetical protein TRFO_24420	20	0	62.85	6	F:GO:0004722; C:GO:0005634; C:GO:0005737	F:protein serine/threonine phosphatase activity; C:nucleus; C:cytoplasm	EC:3.1.3.16	Protein-serine/threonine phosphatase	IPR006186 (PRINTS); IPR029052 (G3DSA:3.60.21.GENE3D); IPR029052 (G3DSA:3.60.21.GENE3D); IPR050341 (PANTHER); IPR029052 (SUPERFAMILY)	F:GO:0004722; F:GO:0016787; C:GO:0005634; C:GO:0005737	F:protein serine/threonine phosphatase activity; F:hydrolase activity; C:nucleus; C:cytoplasm
	119	[INTERPRO, NO-BLAST]	g242.t1	-									G3DSA:1.10.225.10 (GENE3D); PIRSR000948-2 (PIRSR); PIRSR002431-1 (PIRSR); IPR008139 (PROSITE_PROFILES); IPR011001 (SUPERFAMILY)	no GO terms	no GO terms
	1474	[INTERPRO, BLASTED, MAPPED, ANNOTATED]	g243.t1	OHT07401.1hypothetical protein TRFO_24417	20	0	53.01	12	P:GO:0006182; P:GO:0019934; P:GO:0070482; F:GO:0004383; C:GO:0008074; C:GO:0016020	P:cGMP biosynthetic process; P:cGMP-mediated signaling; P:response to oxygen levels; F:guanylate cyclase activity; C:guanylate cyclase complex, soluble; C:membrane	EC:4.6.1.2	Guanylate cyclase	IPR029787 (G3DSA:3.30.70.GENE3D); IPR001054 (PFAM); PTHR45655 (PANTHER); IPR029787 (SUPERFAMILY)	P:GO:0009190; P:GO:0019934; P:GO:0035556; P:GO:0070482; F:GO:0004383; C:GO:0008074	P:cyclic nucleotide biosynthetic process; P:cGMP-mediated signaling; P:intracellular signal transduction; P:response to oxygen levels; F:guanylate cyclase activity; C:guanylate cyclase complex, soluble
	1869	[INTERPRO, BLASTED, MAPPED, ANNOTATED]	g244.t1	OHT07398.1hypothetical protein TRFO_24414	20	0	55.17	12	P:GO:0006182; P:GO:0019934; P:GO:0070482; F:GO:0004383; C:GO:0008074; C:GO:0016020	P:cGMP biosynthetic process; P:cGMP-mediated signaling; P:response to oxygen levels; F:guanylate cyclase activity; C:guanylate cyclase complex, soluble; C:membrane	EC:4.6.1.2	Guanylate cyclase	IPR000014 (NCBIFAM); G3DSA:3.30.450.20 (GENE3D); IPR000014 (PFAM); IPR018845 (PFAM); IPR029787 (G3DSA:3.30.70.GENE3D); IPR001054 (PFAM); PTHR45655 (PANTHER); IPR001054 (PROSITE_PROFILES); IPR000014 (PROSITE_PROFILES); IPR000014 (CDD); IPR029787 (SUPERFAMILY); IPR035965 (SUPERFAMILY)	P:GO:0009190; P:GO:0019934; P:GO:0035556; P:GO:0070482; F:GO:0004383; C:GO:0008074	P:cyclic nucleotide biosynthetic process; P:cGMP-mediated signaling; P:intracellular signal transduction; P:response to oxygen levels; F:guanylate cyclase activity; C:guanylate cyclase complex, soluble
	1879	[INTERPRO, BLASTED, MAPPED, ANNOTATED]	g244.t2	OHT07398.1hypothetical protein TRFO_24414	20	0	55.27	12	P:GO:0006182; P:GO:0019934; P:GO:0070482; F:GO:0004383; C:GO:0008074; C:GO:0016020	P:cGMP biosynthetic process; P:cGMP-mediated signaling; P:response to oxygen levels; F:guanylate cyclase activity; C:guanylate cyclase complex, soluble; C:membrane	EC:4.6.1.2	Guanylate cyclase	IPR029787 (G3DSA:3.30.70.GENE3D); IPR000014 (PFAM); IPR018845 (PFAM); IPR001054 (PFAM); G3DSA:3.30.450.20 (GENE3D); IPR000014 (NCBIFAM); PTHR45655 (PANTHER); IPR001054 (PROSITE_PROFILES); IPR000014 (PROSITE_PROFILES); IPR000014 (CDD); IPR029787 (SUPERFAMILY); IPR035965 (SUPERFAMILY)	P:GO:0009190; P:GO:0019934; P:GO:0035556; P:GO:0070482; F:GO:0004383; C:GO:0008074	P:cyclic nucleotide biosynthetic process; P:cGMP-mediated signaling; P:intracellular signal transduction; P:response to oxygen levels; F:guanylate cyclase activity; C:guanylate cyclase complex, soluble
	1548	[INTERPRO, BLASTED, MAPPED, ANNOTATED]	g245.t1	OHT07394.1Clan CA, family C19	20	6.94e-303	64.92	6	P:GO:0032012; F:GO:0004843; F:GO:0005085	P:regulation of ARF protein signal transduction; F:cysteine-type deubiquitinase activity; F:guanyl-nucleotide exchange factor activity	EC:3.4.19.12	Ubiquitinyl hydrolase 1	G3DSA:3.90.70.10 (GENE3D); IPR035927 (G3DSA:3.30.2230.GENE3D); IPR001849 (PFAM); IPR011993 (G3DSA:2.30.29.GENE3D); G3DSA:3.90.70.10 (GENE3D); IPR006615 (PFAM); IPR001394 (PFAM); IPR050185 (PANTHER); IPR028889 (PROSITE_PROFILES); IPR001849 (PROSITE_PROFILES); IPR035927 (SUPERFAMILY); IPR035999 (SUPERFAMILY); SSF50729 (SUPERFAMILY); IPR038765 (SUPERFAMILY)	P:GO:0016579; P:GO:0032012; F:GO:0004843; F:GO:0005085	P:protein deubiquitination; P:regulation of ARF protein signal transduction; F:cysteine-type deubiquitinase activity; F:guanyl-nucleotide exchange factor activity
	220	[INTERPRO, BLASTED]	g245.t2	OHT07397.1hypothetical protein TRFO_24413	13	4.83e-145	51.52						no IPS match	no IPS match	no IPS match
	1014	[INTERPRO, BLASTED, MAPPED, ANNOTATED]	g245.t3	OHT07394.1Clan CA, family C19	20	0,0000000000000000000000000000000000000000000000000000000000000000000000000000000000000000000000000000000000000000000000000000000000000000000000000000000000000000000000000000000000000000000000000000000000000000000000000000000000000000000000000000000000000000000000000000000000000000000000000000000000000000000000000726	60.12	2	F:GO:0004843	F:cysteine-type deubiquitinase activity	EC:3.4.19.12	Ubiquitinyl hydrolase 1	IPR035927 (G3DSA:3.30.2230.GENE3D); G3DSA:3.90.70.10 (GENE3D); IPR006615 (PFAM); IPR001394 (PFAM); G3DSA:3.90.70.10 (GENE3D); G3DSA:3.10.20.90 (GENE3D); IPR050185 (PANTHER); IPR028889 (PROSITE_PROFILES); IPR035927 (SUPERFAMILY); IPR038765 (SUPERFAMILY)	P:GO:0016579; F:GO:0004843	P:protein deubiquitination; F:cysteine-type deubiquitinase activity
	353	[INTERPRO, BLASTED, MAPPED, ANNOTATED]	g246.t1	OHT07393.1PH domain containing protein	3	2.07e-258	69.54	2	P:GO:0032012; F:GO:0005085	P:regulation of ARF protein signal transduction; F:guanyl-nucleotide exchange factor activity			IPR001849 (PFAM); IPR011993 (G3DSA:2.30.29.GENE3D); IPR001849 (PROSITE_PROFILES); IPR035999 (SUPERFAMILY); SSF50729 (SUPERFAMILY)	P:GO:0032012; F:GO:0005085	P:regulation of ARF protein signal transduction; F:guanyl-nucleotide exchange factor activity
	295	[INTERPRO, BLASTED]	g247.t1	OHT07392.1hypothetical protein TRFO_24407	7	6.07e-215	56.18						no IPS match	no IPS match	no IPS match
	380	[INTERPRO, BLASTED, MAPPED, ANNOTATED]	g248.t1	OHT07391.1Serine/threonine-protein phosphatase PP1 isozyme 8	20	4.75e-251	58.02	6	F:GO:0017018; C:GO:0005634; C:GO:0005737	F:myosin phosphatase activity; C:nucleus; C:cytoplasm	EC:3.1.3.16	Protein-serine/threonine phosphatase	IPR006186 (PRINTS); IPR029052 (G3DSA:3.60.21.GENE3D); IPR004843 (PFAM); mobidb-lite (MOBIDB_LITE); mobidb-lite (MOBIDB_LITE); mobidb-lite (MOBIDB_LITE); mobidb-lite (MOBIDB_LITE); IPR050341 (PANTHER); IPR029052 (SUPERFAMILY)	F:GO:0004722; F:GO:0016787; C:GO:0005634; C:GO:0005737	F:protein serine/threonine phosphatase activity; F:hydrolase activity; C:nucleus; C:cytoplasm
	425	[INTERPRO, BLASTED, MAPPED, ANNOTATED]	g248.t2	OHT07391.1Serine/threonine-protein phosphatase PP1 isozyme 8	20	1.6e-295	71.26	6	F:GO:0017018; C:GO:0005634; C:GO:0005737	F:myosin phosphatase activity; C:nucleus; C:cytoplasm	EC:3.1.3.16	Protein-serine/threonine phosphatase	IPR006186 (PRINTS); IPR029052 (G3DSA:3.60.21.GENE3D); IPR004843 (PFAM); PIRSR641768-1 (PIRSR); mobidb-lite (MOBIDB_LITE); mobidb-lite (MOBIDB_LITE); mobidb-lite (MOBIDB_LITE); mobidb-lite (MOBIDB_LITE); IPR050341 (PANTHER); IPR029052 (SUPERFAMILY)	F:GO:0004722; F:GO:0016787; C:GO:0005634; C:GO:0005737	F:protein serine/threonine phosphatase activity; F:hydrolase activity; C:nucleus; C:cytoplasm
	730	[INTERPRO, BLASTED, MAPPED, ANNOTATED]	g249.t1	OHT07390.1hypothetical protein TRFO_24404	20	0	57.14	11	P:GO:0006468; P:GO:0007187; P:GO:0007189; P:GO:0007275; P:GO:0019933; P:GO:0050921; F:GO:0004674; F:GO:0005524; C:GO:0005737	P:protein phosphorylation; P:G protein-coupled receptor signaling pathway, coupled to cyclic nucleotide second messenger; P:adenylate cyclase-activating G protein-coupled receptor signaling pathway; P:multicellular organism development; P:cAMP-mediated signaling; P:positive regulation of chemotaxis; F:protein serine/threonine kinase activity; F:ATP binding; C:cytoplasm	EC:2.7.11.1	Non-specific serine/threonine protein kinase	IPR001245 (PRINTS); IPR011990 (G3DSA:1.25.40.GENE3D); IPR000719 (PFAM); IPR011990 (G3DSA:1.25.40.GENE3D); IPR006597 (PFAM); G3DSA:1.10.510.10 (GENE3D); PIRSR630616-2 (PIRSR); PIRSR000666-2 (PIRSR); PIRSR038189-2 (PIRSR); PIRSR000606-51 (PIRSR); PIRSR000604-1 (PIRSR); PIRSR000605-50 (PIRSR); PIRSR000559-1 (PIRSR); PIRSR000617-1 (PIRSR); PIRSR000636-2 (PIRSR); PIRSR000661-50 (PIRSR); PIRSR037921-2 …	P:GO:0006468; F:GO:0004672; F:GO:0005515; F:GO:0005524	P:protein phosphorylation; F:protein kinase activity; F:protein binding; F:ATP binding
	1201	[INTERPRO, BLASTED, MAPPED, ANNOTATED]	g250.t1	OHT07389.1hypothetical protein TRFO_24403	12	0	67.17	49	P:GO:0000045; P:GO:0000422; P:GO:0006974; P:GO:0006995; P:GO:0007154; P:GO:0010040; P:GO:0010288; P:GO:0030154; P:GO:0030435; P:GO:0031288; P:GO:0032092; P:GO:0034198; P:GO:0035973; P:GO:0043278; P:GO:0050830; P:GO:0060359; P:GO:0070257; P:GO:0070301; P:GO:0071236; P:GO:0071280; P:GO:0071466; P:GO:0071496; P:GO:0072347; P:GO:0097237; P:GO:0097327; P:GO:0097352; P:GO:1901098; P:GO:1901355; F:GO:00…	P:autophagosome assembly; P:autophagy of mitochondrion; P:DNA damage response; P:cellular response to nitrogen starvation; P:cell communication; P:response to iron(II) ion; P:response to lead ion; P:cell differentiation; P:sporulation resulting in formation of a cellular spore; P:sorocarp morphogenesis; P:positive regulation of protein binding; P:cellular response to amino acid starvation; P:aggr…			IPR032675 (G3DSA:3.80.10.GENE3D); IPR026906 (PFAM); G3DSA:3.10.20.90 (GENE3D); IPR032675 (G3DSA:3.80.10.GENE3D); G3DSA:3.40.50.12480 (GENE3D); IPR004241 (PFAM); IPR032675 (G3DSA:3.80.10.GENE3D); IPR053139 (PANTHER); SSF52058 (SUPERFAMILY); SSF52058 (SUPERFAMILY); SSF52058 (SUPERFAMILY); SSF52058 (SUPERFAMILY); IPR029071 (SUPERFAMILY)	no GO terms	no GO terms
	118	[INTERPRO, BLASTED, MAPPED, ANNOTATED]	g250.t2	KAH0792289.1autophagy-related protein 8B	4	1.01e-65	85.47	49	P:GO:0000045; P:GO:0000422; P:GO:0006974; P:GO:0006995; P:GO:0007154; P:GO:0010040; P:GO:0010288; P:GO:0030154; P:GO:0030435; P:GO:0031288; P:GO:0032092; P:GO:0034198; P:GO:0035973; P:GO:0043278; P:GO:0050830; P:GO:0060359; P:GO:0070257; P:GO:0070301; P:GO:0071236; P:GO:0071280; P:GO:0071466; P:GO:0071496; P:GO:0072347; P:GO:0097237; P:GO:0097327; P:GO:0097352; P:GO:1901098; P:GO:1901355; F:GO:00…	P:autophagosome assembly; P:autophagy of mitochondrion; P:DNA damage response; P:cellular response to nitrogen starvation; P:cell communication; P:response to iron(II) ion; P:response to lead ion; P:cell differentiation; P:sporulation resulting in formation of a cellular spore; P:sorocarp morphogenesis; P:positive regulation of protein binding; P:cellular response to amino acid starvation; P:aggr…			G3DSA:3.10.20.90:FF:000149 (FUNFAM); IPR004241 (PFAM); G3DSA:3.10.20.90 (GENE3D); PIRSR604241-50 (PIRSR); IPR004241 (PANTHER); IPR029071 (SUPERFAMILY)	P:GO:0006995	P:cellular response to nitrogen starvation
	1068	[INTERPRO, BLASTED]	g251.t1	OHT07389.1hypothetical protein TRFO_24403	8	0	58.12						IPR032675 (G3DSA:3.80.10.GENE3D); IPR032675 (G3DSA:3.80.10.GENE3D); IPR032675 (G3DSA:3.80.10.GENE3D); IPR032675 (G3DSA:3.80.10.GENE3D); IPR026906 (PFAM); G3DSA:3.40.50.12480 (GENE3D); IPR053139 (PANTHER); SSF52058 (SUPERFAMILY); SSF52058 (SUPERFAMILY); SSF52058 (SUPERFAMILY)	no GO terms	no GO terms
	429	[INTERPRO, BLASTED]	g252.t1	OHT07388.1hypothetical protein TRFO_24402	3	1.54e-303	73.59						no IPS match	no IPS match	no IPS match
	739	[INTERPRO, BLASTED, MAPPED, ANNOTATED]	g253.t1	OHT07387.1hypothetical protein TRFO_24401	2	0	75.35	10	P:GO:0006261; P:GO:0006302; P:GO:0071897; F:GO:0003677; F:GO:0003887	P:DNA-templated DNA replication; P:double-strand break repair; P:DNA biosynthetic process; F:DNA binding; F:DNA-directed DNA polymerase activity	EC:2.7.7.7	DNA-directed DNA polymerase	G3DSA:3.30.70.370 (GENE3D); G3DSA:3.30.70.370 (GENE3D); G3DSA:1.20.1060.10 (GENE3D); IPR001098 (PFAM); G3DSA:1.10.150.20 (GENE3D); mobidb-lite (MOBIDB_LITE); IPR002298 (PANTHER); IPR043502 (SUPERFAMILY)	P:GO:0006260; P:GO:0006261; P:GO:0006302; F:GO:0003677; F:GO:0003887	P:DNA replication; P:DNA-templated DNA replication; P:double-strand break repair; F:DNA binding; F:DNA-directed DNA polymerase activity
	287	[INTERPRO, BLASTED]	g254.t1	EAX98283.1hypothetical protein TVAG_018190	14	4.75e-29	60.36						mobidb-lite (MOBIDB_LITE)	no GO terms	no GO terms
	380	[INTERPRO, BLASTED]	g255.t1	OHT07386.1hypothetical protein TRFO_24397	6	3.55e-215	56.83						no IPS match	no IPS match	no IPS match
	504	[INTERPRO, BLASTED, MAPPED]	g255.t2	OHT07386.1hypothetical protein TRFO_24397	20	0	53.22	3	P:GO:1904108; C:GO:0016020; C:GO:0097543	P:protein localization to ciliary inversin compartment; C:membrane; C:ciliary inversin compartment			IPR036770 (G3DSA:1.25.40.GENE3D); IPR036770 (SUPERFAMILY)	no GO terms	no GO terms
	678	[INTERPRO, BLASTED, MAPPED]	g256.t1	OHT10397.1hypothetical protein TRFO_20362	9	2.56e-130	49.2	4	P:GO:0006357; F:GO:0046983; C:GO:0005634; C:GO:0016020	P:regulation of transcription by RNA polymerase II; F:protein dimerization activity; C:nucleus; C:membrane			IPR012337 (SUPERFAMILY)	no GO terms	no GO terms
	370	[INTERPRO, BLASTED, MAPPED, ANNOTATED]	g257.t1	OHS94147.1hypothetical protein TRFO_39662	1	7.9e-07	100	1	C:GO:0016020	C:membrane			no IPS match	no IPS match	no IPS match
	470	[INTERPRO, BLASTED, MAPPED]	g257.t2	OHS94147.1hypothetical protein TRFO_39662	1	1.1e-06	100	1	C:GO:0016020	C:membrane			no IPS match	no IPS match	no IPS match
	301	[INTERPRO, BLASTED]	g258.t1	OHT16981.1hypothetical protein TRFO_41394	5	5.48e-125	90.32						mobidb-lite (MOBIDB_LITE); mobidb-lite (MOBIDB_LITE); mobidb-lite (MOBIDB_LITE); mobidb-lite (MOBIDB_LITE)	no GO terms	no GO terms
	172	[INTERPRO, BLASTED]	g258.t2	OHS96815.1hypothetical protein TRFO_09694	2	2.02e-27	82.73						mobidb-lite (MOBIDB_LITE)	no GO terms	no GO terms
	215	[INTERPRO, BLASTED]	g258.t3	OHT16981.1hypothetical protein TRFO_41394	4	1.11e-125	91.37						mobidb-lite (MOBIDB_LITE); mobidb-lite (MOBIDB_LITE); mobidb-lite (MOBIDB_LITE)	no GO terms	no GO terms
	457	[INTERPRO, BLASTED, MAPPED]	g259.t1	OHS99399.1hypothetical protein TRFO_34114	20	4.58e-301	50.01	1	F:GO:0046872	F:metal ion binding			IPR024238 (PFAM); IPR036388 (G3DSA:1.10.10.GENE3D); IPR018845 (PFAM); mobidb-lite (MOBIDB_LITE); mobidb-lite (MOBIDB_LITE); mobidb-lite (MOBIDB_LITE); IPR036390 (SUPERFAMILY); IPR036184 (SUPERFAMILY)	no GO terms	no GO terms
	362	[INTERPRO, BLASTED]	g260.t1	OHS99400.1hypothetical protein TRFO_34116	1	1.17e-216	100						mobidb-lite (MOBIDB_LITE); mobidb-lite (MOBIDB_LITE); mobidb-lite (MOBIDB_LITE)	no GO terms	no GO terms
	445	[INTERPRO, BLASTED, MAPPED, ANNOTATED]	g261.t1	OHS99401.1hypothetical protein TRFO_34118	20	1.24e-297	58.99	2	C:GO:0016020	C:membrane			mobidb-lite (MOBIDB_LITE); mobidb-lite (MOBIDB_LITE); PTHR13146 (PANTHER)	C:GO:0016020	C:membrane
	322	[INTERPRO, BLASTED]	g262.t1	OHS99402.1hypothetical protein TRFO_34121	4	1.9e-227	63.03						mobidb-lite (MOBIDB_LITE); mobidb-lite (MOBIDB_LITE); mobidb-lite (MOBIDB_LITE)	no GO terms	no GO terms
	387	[INTERPRO, BLASTED, MAPPED, ANNOTATED]	g263.t1	OHS99403.1hypothetical protein TRFO_34122	16	5.49e-278	50.06	1	C:GO:0016020	C:membrane			IPR011990 (G3DSA:1.25.40.GENE3D); SSF81901 (SUPERFAMILY)	F:GO:0005515	F:protein binding
	478	[INTERPRO, BLASTED, MAPPED, ANNOTATED]	g264.t1	OHS99404.1hypothetical protein TRFO_34123	20	0,00000000000000000000000000000000000000000000000000000000000000000000000000000000000000000000000000000000000000000000000000000000000000000000000000000000000000000000000000000000000000000000000000000000000000000000000000000000000000000000000000000000000000000000000000000000000000000000000000000000000000000000000065	50.18	19	P:GO:0030036; P:GO:0051017; P:GO:0051179; P:GO:0051764; P:GO:0071520; P:GO:1903479; F:GO:0003786; F:GO:0030674; F:GO:0051015; C:GO:0005826; C:GO:0005886; C:GO:0030054; C:GO:0030864; C:GO:0032432; C:GO:0042995; C:GO:0099568	P:actin cytoskeleton organization; P:actin filament bundle assembly; P:localization; P:actin crosslink formation; P:actomyosin contractile ring assembly actin filament bundle convergence; P:mitotic actomyosin contractile ring assembly actin filament organization; F:actin lateral binding; F:protein-macromolecule adaptor activity; F:actin filament binding; C:actomyosin contractile ring; C:plasma me…			IPR001715 (PFAM); IPR036872 (G3DSA:1.10.418.GENE3D); IPR036872 (G3DSA:1.10.418.GENE3D); PTHR11915 (PANTHER); IPR001715 (PROSITE_PROFILES); IPR036872 (SUPERFAMILY); IPR035992 (SUPERFAMILY)	P:GO:0030036; F:GO:0005515; F:GO:0051015; C:GO:0030054; C:GO:0030864; C:GO:0042995	P:actin cytoskeleton organization; F:protein binding; F:actin filament binding; C:cell junction; C:cortical actin cytoskeleton; C:cell projection
	808	[INTERPRO, BLASTED, MAPPED, ANNOTATED]	g265.t1	OHS99406.1hypothetical protein TRFO_34126	20	0	60.71	12	P:GO:0060271; F:GO:0017018; F:GO:0046872; C:GO:0005634; C:GO:0005737; C:GO:0036064	P:cilium assembly; F:myosin phosphatase activity; F:metal ion binding; C:nucleus; C:cytoplasm; C:ciliary basal body	EC:3.1.3.16	Protein-serine/threonine phosphatase	IPR006186 (PRINTS); IPR032714 (PFAM); IPR029052 (G3DSA:3.60.21.GENE3D); IPR029052 (G3DSA:3.60.21.GENE3D); IPR004843 (PFAM); mobidb-lite (MOBIDB_LITE); IPR050341 (PANTHER); cd00144 (CDD); IPR029052 (SUPERFAMILY); IPR029052 (SUPERFAMILY)	F:GO:0004722; F:GO:0016787; C:GO:0005634; C:GO:0005737	F:protein serine/threonine phosphatase activity; F:hydrolase activity; C:nucleus; C:cytoplasm
	258	[INTERPRO, BLASTED, MAPPED, ANNOTATED]	g265.t2	OHS99405.1hypothetical protein TRFO_34125	12	1.14e-150	66.6	8	P:GO:0060271; F:GO:0046872; C:GO:0005737; C:GO:0036064	P:cilium assembly; F:metal ion binding; C:cytoplasm; C:ciliary basal body			IPR032714 (PFAM); mobidb-lite (MOBIDB_LITE); mobidb-lite (MOBIDB_LITE); IPR051241 (PANTHER)	C:GO:0005737	C:cytoplasm
	604	[INTERPRO, BLASTED, MAPPED, ANNOTATED]	g266.t1	OHS99406.1hypothetical protein TRFO_34126	20	0	47.92	6	F:GO:0017018; C:GO:0005634; C:GO:0005737	F:myosin phosphatase activity; C:nucleus; C:cytoplasm	EC:3.1.3.16	Protein-serine/threonine phosphatase	IPR006186 (PRINTS); IPR029052 (G3DSA:3.60.21.GENE3D); IPR029052 (G3DSA:3.60.21.GENE3D); IPR004843 (PFAM); PIRSR641768-1 (PIRSR); mobidb-lite (MOBIDB_LITE); IPR050341 (PANTHER); cd00144 (CDD); cd00144 (CDD); IPR029052 (SUPERFAMILY); IPR029052 (SUPERFAMILY)	F:GO:0004722; F:GO:0016787; C:GO:0005634; C:GO:0005737	F:protein serine/threonine phosphatase activity; F:hydrolase activity; C:nucleus; C:cytoplasm
	540	[INTERPRO, BLASTED]	g267.t1	OHS99407.1hypothetical protein TRFO_34127	2	0	71.54						no IPS match	no IPS match	no IPS match
	317	[INTERPRO, BLASTED, MAPPED, ANNOTATED]	g268.t1	OHS99408.1hypothetical protein TRFO_34128	9	1.51e-226	62.62	4	F:GO:0016746; C:GO:0016020	F:acyltransferase activity; C:membrane	EC:2.3	Acyltransferases	PTHR23063 (PANTHER)	no GO terms	no GO terms
	695	[INTERPRO, BLASTED, MAPPED, ANNOTATED]	g269.t1	OHS99409.1hypothetical protein TRFO_34129	20	0	44.85	4	P:GO:0016477; P:GO:0034315; C:GO:0005886; C:GO:0030027	P:cell migration; P:regulation of Arp2/3 complex-mediated actin nucleation; C:plasma membrane; C:lamellipodium			IPR032675 (G3DSA:3.80.10.GENE3D); IPR001611 (PFAM); IPR051279 (PANTHER); SSF52047 (SUPERFAMILY)	P:GO:0016477; P:GO:0034315; F:GO:0005515; C:GO:0005886; C:GO:0030027	P:cell migration; P:regulation of Arp2/3 complex-mediated actin nucleation; F:protein binding; C:plasma membrane; C:lamellipodium
	1128	[INTERPRO, BLASTED, MAPPED, ANNOTATED]	g270.t1	OHS99410.1hypothetical protein TRFO_34130	20	0	52.03	1	C:GO:0110165	C:cellular anatomical entity			mobidb-lite (MOBIDB_LITE); PTHR23159 (PANTHER)	no GO terms	no GO terms
	364	[INTERPRO, BLASTED, MAPPED, ANNOTATED]	g271.t1	OHS99411.1Phosphatidylserine synthase 2	1	1.41e-269	89.85	6	P:GO:0006659; F:GO:0106245; C:GO:0005789	P:phosphatidylserine biosynthetic process; F:L-serine-phosphatidylethanolamine phosphatidyltransferase activity; C:endoplasmic reticulum membrane	EC:2.7.8.29	L-serine-phosphatidylethanolamine phosphatidyltransferase	IPR004277 (PFAM); PTHR15362 (PANTHER)	P:GO:0006659; F:GO:0106245	P:phosphatidylserine biosynthetic process; F:L-serine-phosphatidylethanolamine phosphatidyltransferase activity
	404	[INTERPRO, BLASTED, MAPPED, ANNOTATED]	g271.t2	OHS99411.1Phosphatidylserine synthase 2	1	0,000000000000000000000000000000000000000000000000000000000000000000000000000000000000000000000000000000000000000000000000000000000000000000000000000000000000000000000000000000000000000000000000000000000000000000000000000000000000000000000000000000000000000000000000000000000000000000000000000000000000000000000021	100	6	P:GO:0006659; F:GO:0106245; C:GO:0005789	P:phosphatidylserine biosynthetic process; F:L-serine-phosphatidylethanolamine phosphatidyltransferase activity; C:endoplasmic reticulum membrane	EC:2.7.8.29	L-serine-phosphatidylethanolamine phosphatidyltransferase	IPR004277 (PFAM); PTHR15362 (PANTHER)	P:GO:0006659; F:GO:0106245	P:phosphatidylserine biosynthetic process; F:L-serine-phosphatidylethanolamine phosphatidyltransferase activity
	410	[INTERPRO, BLASTED]	g272.t1	OHS99412.1hypothetical protein TRFO_34133	6	2.54e-281	54.45						IPR027267 (G3DSA:1.20.1270.GENE3D); IPR027267 (SUPERFAMILY)	no GO terms	no GO terms
	973	[INTERPRO, BLASTED, MAPPED, ANNOTATED]	g273.t1	OHS99413.1hypothetical protein TRFO_34136	6	0	53.26	2	P:GO:0006886; F:GO:0031267	P:intracellular protein transport; F:small GTPase binding			IPR011989 (G3DSA:1.25.10.GENE3D); IPR011989 (G3DSA:1.25.10.GENE3D); IPR016024 (SUPERFAMILY)	no GO terms	no GO terms
	664	[INTERPRO, BLASTED]	g274.t1	OHS99414.1hypothetical protein TRFO_34138	1	4.08e-26	100						mobidb-lite (MOBIDB_LITE); mobidb-lite (MOBIDB_LITE); mobidb-lite (MOBIDB_LITE); mobidb-lite (MOBIDB_LITE); mobidb-lite (MOBIDB_LITE); mobidb-lite (MOBIDB_LITE); mobidb-lite (MOBIDB_LITE); mobidb-lite (MOBIDB_LITE)	no GO terms	no GO terms
	475	[INTERPRO, BLASTED]	g275.t1	OHS99416.1hypothetical protein TRFO_34143	1	0	100						IPR011989 (G3DSA:1.25.10.GENE3D); IPR016024 (SUPERFAMILY)	no GO terms	no GO terms
	848	[INTERPRO, BLASTED, MAPPED, ANNOTATED]	g276.t1	OHT07430.1DNA mismatch repair protein Msh2	20	0	55.59	68	P:GO:0000710; P:GO:0000735; P:GO:0001701; P:GO:0006119; P:GO:0006290; P:GO:0006298; P:GO:0006301; P:GO:0006302; P:GO:0006311; P:GO:0006312; P:GO:0006805; P:GO:0007281; P:GO:0007283; P:GO:0007534; P:GO:0008340; P:GO:0008584; P:GO:0009167; P:GO:0010165; P:GO:0010224; P:GO:0010243; P:GO:0014070; P:GO:0016310; P:GO:0016446; P:GO:0030183; P:GO:0030466; P:GO:0031573; P:GO:0036297; P:GO:0042771; P:GO:00…	P:meiotic mismatch repair; P:removal of nonhomologous ends; P:in utero embryonic development; P:oxidative phosphorylation; P:pyrimidine dimer repair; P:mismatch repair; P:postreplication repair; P:double-strand break repair; P:meiotic gene conversion; P:mitotic recombination; P:xenobiotic metabolic process; P:germ cell development; P:spermatogenesis; P:gene conversion at mating-type locus; P:dete…	EC:3.6.1.15	Nucleoside-triphosphate phosphatase	IPR027417 (G3DSA:3.40.50.GENE3D); IPR007696 (PFAM); IPR011184 (PIRSF); IPR007861 (PFAM); G3DSA:1.10.1420.10 (GENE3D); IPR016151 (G3DSA:3.40.1170.GENE3D); IPR036678 (G3DSA:3.30.420.GENE3D); G3DSA:1.10.1420.10 (GENE3D); IPR000432 (PFAM); IPR045076 (PANTHER); IPR027417 (SUPERFAMILY); IPR036187 (SUPERFAMILY)	P:GO:0006298; P:GO:0006312; F:GO:0003690; F:GO:0005524; F:GO:0030983; F:GO:0140664; C:GO:0005634; C:GO:0032301	P:mismatch repair; P:mitotic recombination; F:double-stranded DNA binding; F:ATP binding; F:mismatched DNA binding; F:ATP-dependent DNA damage sensor activity; C:nucleus; C:MutSalpha complex
	594	[INTERPRO, BLASTED]	g277.t1	OHT07431.1hypothetical protein TRFO_24316	1	0	100						no IPS match	no IPS match	no IPS match
	378	[INTERPRO, BLASTED, MAPPED, ANNOTATED]	g278.t1	OHT07432.1Chaperone protein DnaJ	20	5.79e-264	50.01	28	P:GO:0000122; P:GO:0006986; P:GO:0009408; P:GO:0010629; P:GO:0032781; P:GO:0042026; P:GO:0051085; P:GO:0051345; P:GO:0090084; P:GO:1900034; F:GO:0001671; F:GO:0003714; F:GO:0005524; F:GO:0008047; F:GO:0030544; F:GO:0031072; F:GO:0046872; F:GO:0051082; F:GO:0051117; F:GO:0060589; C:GO:0005654; C:GO:0005737; C:GO:0005829	P:negative regulation of transcription by RNA polymerase II; P:response to unfolded protein; P:response to heat; P:negative regulation of gene expression; P:positive regulation of ATP-dependent activity; P:protein refolding; P:chaperone cofactor-dependent protein refolding; P:positive regulation of hydrolase activity; P:negative regulation of inclusion body assembly; P:regulation of cellular resp…			IPR001623 (PRINTS); G3DSA:2.60.260.20 (GENE3D); IPR001305 (PFAM); G3DSA:2.60.260.20 (GENE3D); IPR036869 (G3DSA:1.10.287.GENE3D); G3DSA:2.10.230.10 (GENE3D); IPR001623 (PFAM); IPR002939 (PFAM); PTHR43096 (PANTHER); IPR012724 (HAMAP); IPR001623 (PROSITE_PROFILES); IPR001305 (PROSITE_PROFILES); IPR001623 (CDD); IPR001305 (CDD); cd10747 (CDD); IPR036869 (SUPERFAMILY); IPR036410 (SUPERFAMILY); IPR0089…	P:GO:0006457; P:GO:0009408; P:GO:0042026; P:GO:0051085; F:GO:0005524; F:GO:0031072; F:GO:0051082; C:GO:0005737	P:protein folding; P:response to heat; P:protein refolding; P:chaperone cofactor-dependent protein refolding; F:ATP binding; F:heat shock protein binding; F:unfolded protein binding; C:cytoplasm
	450	[INTERPRO, BLASTED]	g279.t1	OHT07433.1hypothetical protein TRFO_24318	15	7.17e-225	50.66						G3DSA:6.10.140.920 (GENE3D)	no GO terms	no GO terms
	644	[INTERPRO, BLASTED]	g280.t1	OHT07433.1hypothetical protein TRFO_24318	16	1.02e-201	53.63						no IPS match	no IPS match	no IPS match
	241	[INTERPRO, BLASTED]	g280.t2	OHT07434.1hypothetical protein TRFO_24319	1	6.16e-172	100						no IPS match	no IPS match	no IPS match
	1267	[INTERPRO, BLASTED, MAPPED]	g281.t1	OHT07435.1hypothetical protein TRFO_24322	2	0	74.13	1	C:GO:0005794	C:Golgi apparatus			mobidb-lite (MOBIDB_LITE); mobidb-lite (MOBIDB_LITE); mobidb-lite (MOBIDB_LITE)	no GO terms	no GO terms
	647	[INTERPRO, BLASTED, MAPPED, ANNOTATED]	g282.t1	OHT07437.1hypothetical protein TRFO_24326	20	5.8e-273	73.47	4	F:GO:0005516; C:GO:0001669	F:calmodulin binding; C:acrosomal vesicle			IPR010736 (PFAM); IPR027012 (PFAM); mobidb-lite (MOBIDB_LITE); mobidb-lite (MOBIDB_LITE); mobidb-lite (MOBIDB_LITE); IPR052102 (PANTHER); IPR027012 (PROSITE_PROFILES)	F:GO:0005516	F:calmodulin binding
	240	[INTERPRO, BLASTED, MAPPED, ANNOTATED]	g282.t2	OHT07436.1enkurin	8	3.17e-169	81.16	5	F:GO:0005516; C:GO:0001669; C:GO:0097228	F:calmodulin binding; C:acrosomal vesicle; C:sperm principal piece			IPR027012 (PFAM); mobidb-lite (MOBIDB_LITE); mobidb-lite (MOBIDB_LITE); IPR052102 (PANTHER); IPR027012 (PROSITE_PROFILES)	F:GO:0005516	F:calmodulin binding
	398	[INTERPRO, BLASTED]	g282.t3	OHT07437.1hypothetical protein TRFO_24326	20	5.51e-279	63.85						IPR010736 (PFAM); mobidb-lite (MOBIDB_LITE); mobidb-lite (MOBIDB_LITE); mobidb-lite (MOBIDB_LITE); IPR051291 (PANTHER)	no GO terms	no GO terms
	883	[INTERPRO, BLASTED, MAPPED, ANNOTATED]	g283.t1	OHT07438.13'5'-cyclic nucleotide phosphodiesterase family protein	20	0	53.21	10	P:GO:0019933; P:GO:0046069; F:GO:0004115; F:GO:0046872; F:GO:0047555	P:cAMP-mediated signaling; P:cGMP catabolic process; F:3',5'-cyclic-AMP phosphodiesterase activity; F:metal ion binding; F:3',5'-cyclic-GMP phosphodiesterase activity	EC:3.1.4.17; EC:3.1.4.35; EC:3.1.4.53	3',5'-cyclic-nucleotide phosphodiesterase; 3',5'-cyclic-GMP phosphodiesterase; 3',5'-cyclic-AMP phosphodiesterase	IPR029016 (G3DSA:3.30.450.GENE3D); IPR029016 (G3DSA:3.30.450.GENE3D); IPR029016 (G3DSA:3.30.450.GENE3D); IPR036971 (G3DSA:1.10.1300.GENE3D); IPR002073 (PFAM); mobidb-lite (MOBIDB_LITE); mobidb-lite (MOBIDB_LITE); mobidb-lite (MOBIDB_LITE); mobidb-lite (MOBIDB_LITE); PTHR11347 (PANTHER); IPR002073 (PROSITE_PROFILES); SSF55781 (SUPERFAMILY); SSF109604 (SUPERFAMILY); SSF55781 (SUPERFAMILY); SSF55781…	P:GO:0007165; F:GO:0004114	P:signal transduction; F:3',5'-cyclic-nucleotide phosphodiesterase activity
	1206	[INTERPRO, BLASTED, MAPPED, ANNOTATED]	g284.t1	OHT07438.13'5'-cyclic nucleotide phosphodiesterase family protein	20	0	69.96	10	P:GO:0019933; P:GO:0046069; F:GO:0004115; F:GO:0046872; F:GO:0047555	P:cAMP-mediated signaling; P:cGMP catabolic process; F:3',5'-cyclic-AMP phosphodiesterase activity; F:metal ion binding; F:3',5'-cyclic-GMP phosphodiesterase activity	EC:3.1.4.17; EC:3.1.4.35; EC:3.1.4.53	3',5'-cyclic-nucleotide phosphodiesterase; 3',5'-cyclic-GMP phosphodiesterase; 3',5'-cyclic-AMP phosphodiesterase	IPR023088 (PRINTS); IPR002073 (PFAM); IPR029016 (G3DSA:3.30.450.GENE3D); IPR036971 (G3DSA:1.10.1300.GENE3D); IPR029016 (G3DSA:3.30.450.GENE3D); IPR003018 (PFAM); IPR029016 (G3DSA:3.30.450.GENE3D); IPR029016 (G3DSA:3.30.450.GENE3D); PIRSR623088-1 (PIRSR); PIRSR623088-3 (PIRSR); PIRSR623088-2 (PIRSR); mobidb-lite (MOBIDB_LITE); mobidb-lite (MOBIDB_LITE); mobidb-lite (MOBIDB_LITE); mobidb-lite (MOBI…	P:GO:0007165; F:GO:0004114; F:GO:0005515; F:GO:0008081	P:signal transduction; F:3',5'-cyclic-nucleotide phosphodiesterase activity; F:protein binding; F:phosphoric diester hydrolase activity
	780	[INTERPRO, BLASTED, MAPPED, ANNOTATED]	g285.t1	OHT07439.1hypothetical protein TRFO_24328	20	0	50.11	4	P:GO:0016477; P:GO:0034315; C:GO:0005886; C:GO:0030027	P:cell migration; P:regulation of Arp2/3 complex-mediated actin nucleation; C:plasma membrane; C:lamellipodium			IPR032675 (G3DSA:3.80.10.GENE3D); mobidb-lite (MOBIDB_LITE); mobidb-lite (MOBIDB_LITE); mobidb-lite (MOBIDB_LITE); IPR051279 (PANTHER); SSF52047 (SUPERFAMILY)	P:GO:0016477; P:GO:0034315; C:GO:0005886; C:GO:0030027	P:cell migration; P:regulation of Arp2/3 complex-mediated actin nucleation; C:plasma membrane; C:lamellipodium
	230	[INTERPRO, BLASTED, MAPPED]	g286.t1	OHT05149.1hypothetical protein TRFO_27217	20	3.21e-30	48.35	2	P:GO:0015074; F:GO:0003676	P:DNA integration; F:nucleic acid binding			IPR036397 (G3DSA:3.30.420.GENE3D); IPR001584 (PROSITE_PROFILES); IPR012337 (SUPERFAMILY)	P:GO:0015074; F:GO:0003676	P:DNA integration; F:nucleic acid binding
	268	[INTERPRO, BLASTED, MAPPED]	g286.t2	OHT05149.1hypothetical protein TRFO_27217	20	9.09e-31	50.13	2	P:GO:0015074; F:GO:0003676	P:DNA integration; F:nucleic acid binding			IPR036397 (G3DSA:3.30.420.GENE3D); IPR001584 (PROSITE_PROFILES); IPR012337 (SUPERFAMILY)	P:GO:0015074; F:GO:0003676	P:DNA integration; F:nucleic acid binding
	398	[INTERPRO, BLASTED, MAPPED, ANNOTATED]	g287.t1	OHT07440.1hypothetical protein TRFO_24331	4	6.82e-289	72.32	2	C:GO:0016020	C:membrane			IPR010446 (PFAM)	no GO terms	no GO terms
	239	[INTERPRO, BLASTED, MAPPED, ANNOTATED]	g288.t1	OHT07441.1putative HAD-hydrolase YfnB	7	4.03e-176	58.75	2	F:GO:0008253	F:5'-nucleotidase activity	EC:3.1.3.5	5'-nucleotidase	IPR006439 (PRINTS); IPR023214 (G3DSA:3.40.50.GENE3D); IPR006439 (NCBIFAM); IPR011951 (NCBIFAM); IPR041492 (PFAM); IPR023198 (G3DSA:1.10.150.GENE3D); PIRSR610972-4 (PIRSR); PIRSR610972-1 (PIRSR); SFLDG01129 (SFLD); PIRSR610972-2 (PIRSR); SFLDG01135 (SFLD); PIRSR000915-2 (PIRSR); PIRSR604469-1 (PIRSR); PIRSR000915-1 (PIRSR); PIRSR000915-3 (PIRSR); PIRSR610972-3 (PIRSR); PIRSR004682-4 (PIRSR); IPR05…	F:GO:0008253	F:5'-nucleotidase activity
	656	[INTERPRO, BLASTED, MAPPED, ANNOTATED]	g289.t1	OHT07442.1hypothetical protein TRFO_24333	20	4.72e-297	51.88	12	P:GO:0035556; F:GO:0004674; F:GO:0005524; F:GO:0008253; C:GO:0005737; C:GO:0043232	P:intracellular signal transduction; F:protein serine/threonine kinase activity; F:ATP binding; F:5'-nucleotidase activity; C:cytoplasm; C:intracellular non-membrane-bounded organelle	EC:2.7.11.1; EC:3.1.3.5	Non-specific serine/threonine protein kinase; 5'-nucleotidase	G3DSA:1.10.510.10 (GENE3D); IPR023214 (G3DSA:3.40.50.GENE3D); IPR011951 (NCBIFAM); G3DSA:1.10.510.10 (GENE3D); IPR041492 (PFAM); IPR023198 (G3DSA:1.10.150.GENE3D); IPR006439 (NCBIFAM); IPR000719 (PFAM); PIRSR000632-1 (PIRSR); PIRSR038189-1 (PIRSR); PIRSR630220-2 (PIRSR); PIRSR037393-2 (PIRSR); PIRSR038165-50 (PIRSR); PIRSR000619-1 (PIRSR); PIRSR000556-2 (PIRSR); PIRSR000628-1 (PIRSR); PIRSR628788…	P:GO:0006468; P:GO:0035556; F:GO:0004672; F:GO:0004674; F:GO:0005524; F:GO:0008253; C:GO:0005737	P:protein phosphorylation; P:intracellular signal transduction; F:protein kinase activity; F:protein serine/threonine kinase activity; F:ATP binding; F:5'-nucleotidase activity; C:cytoplasm
	432	[INTERPRO, BLASTED, MAPPED, ANNOTATED]	g289.t2	OHT07442.1hypothetical protein TRFO_24333	20	0	46.66	10	P:GO:0035556; F:GO:0004674; F:GO:0005524; C:GO:0005737; C:GO:0043232	P:intracellular signal transduction; F:protein serine/threonine kinase activity; F:ATP binding; C:cytoplasm; C:intracellular non-membrane-bounded organelle	EC:2.7.11.1	Non-specific serine/threonine protein kinase	IPR000719 (PFAM); G3DSA:1.10.510.10 (GENE3D); G3DSA:1.10.510.10 (GENE3D); PIRSR000666-1 (PIRSR); PIRSR000550-1 (PIRSR); PIRSR000606-51 (PIRSR); PIRSR000554-1 (PIRSR); PIRSR000632-1 (PIRSR); PIRSR037993-1 (PIRSR); PIRSR037393-1 (PIRSR); PIRSR637770-2 (PIRSR); PIRSR000551-50 (PIRSR); PIRSR037014-2 (PIRSR); PIRSR037568-2 (PIRSR); PIRSR037014-1 (PIRSR); PIRSR000604-1 (PIRSR); PIRSR500948-2 (PIRSR); P…	P:GO:0006468; P:GO:0035556; F:GO:0004672; F:GO:0004674; F:GO:0005524; C:GO:0005737	P:protein phosphorylation; P:intracellular signal transduction; F:protein kinase activity; F:protein serine/threonine kinase activity; F:ATP binding; C:cytoplasm
	1224	[INTERPRO, BLASTED, MAPPED, ANNOTATED]	g290.t1	OHT13614.1hypothetical protein TRFO_03390	20	1.9e-237	47.84	12	P:GO:0000902; P:GO:0030835; P:GO:0032989; P:GO:0040011; P:GO:0048869; P:GO:0048870; P:GO:0051674; C:GO:0005911; C:GO:0031143; C:GO:0031209; C:GO:0031252; C:GO:0032433	P:cell morphogenesis; P:negative regulation of actin filament depolymerization; P:cellular anatomical entity morphogenesis; P:locomotion; P:cellular developmental process; P:cell motility; P:localization of cell; C:cell-cell junction; C:pseudopodium; C:SCAR complex; C:cell leading edge; C:filopodium tip			IPR008081 (PRINTS); IPR008081 (PFAM); IPR008081 (PANTHER)	P:GO:0000902; P:GO:0006417; P:GO:0030833; F:GO:0000340; F:GO:0031267; C:GO:0031209	P:cell morphogenesis; P:regulation of translation; P:regulation of actin filament polymerization; F:RNA 7-methylguanosine cap binding; F:small GTPase binding; C:SCAR complex
	304	[INTERPRO, BLASTED, MAPPED, ANNOTATED]	g291.t1	OHT07443.1Serine/threonine protein phosphatase PP1-gamma catalytic subunit	20	7.84e-219	61.59	17	P:GO:0006470; P:GO:0006883; P:GO:0007059; P:GO:0007346; P:GO:0008104; P:GO:0045744; P:GO:0065008; P:GO:0090029; F:GO:0017018; C:GO:0000324; C:GO:0005634; C:GO:0005737; C:GO:0019897	P:protein dephosphorylation; P:intracellular sodium ion homeostasis; P:chromosome segregation; P:regulation of mitotic cell cycle; P:protein localization; P:negative regulation of G protein-coupled receptor signaling pathway; P:regulation of biological quality; P:negative regulation of pheromone-dependent signal transduction involved in conjugation with cellular fusion; F:myosin phosphatase activ…	EC:3.1.3.16	Protein-serine/threonine phosphatase	IPR006186 (PRINTS); IPR031675 (PFAM); IPR029052 (G3DSA:3.60.21.GENE3D); IPR029052 (G3DSA:3.60.21.GENE3D); IPR004843 (PFAM); IPR050341 (PANTHER); IPR029052 (SUPERFAMILY)	F:GO:0004722; F:GO:0016787; C:GO:0005634; C:GO:0005737	F:protein serine/threonine phosphatase activity; F:hydrolase activity; C:nucleus; C:cytoplasm
	337	[INTERPRO, BLASTED, MAPPED, ANNOTATED]	g291.t2	OHT07443.1Serine/threonine protein phosphatase PP1-gamma catalytic subunit	20	1.44e-250	70.11	17	P:GO:0006470; P:GO:0006883; P:GO:0007059; P:GO:0007346; P:GO:0008104; P:GO:0045744; P:GO:0065008; P:GO:0090029; F:GO:0017018; C:GO:0000324; C:GO:0005634; C:GO:0005737; C:GO:0019897	P:protein dephosphorylation; P:intracellular sodium ion homeostasis; P:chromosome segregation; P:regulation of mitotic cell cycle; P:protein localization; P:negative regulation of G protein-coupled receptor signaling pathway; P:regulation of biological quality; P:negative regulation of pheromone-dependent signal transduction involved in conjugation with cellular fusion; F:myosin phosphatase activ…	EC:3.1.3.16	Protein-serine/threonine phosphatase	IPR006186 (PRINTS); IPR031675 (PFAM); IPR029052 (G3DSA:3.60.21.GENE3D); IPR004843 (PFAM); PIRSR641768-1 (PIRSR); IPR050341 (PANTHER); IPR029052 (SUPERFAMILY)	F:GO:0004722; F:GO:0016787; C:GO:0005634; C:GO:0005737	F:protein serine/threonine phosphatase activity; F:hydrolase activity; C:nucleus; C:cytoplasm
	369	[INTERPRO, BLASTED, MAPPED]	g292.t1	OHT07444.1hypothetical protein TRFO_24342	20	1.15e-67	53.29	6	P:GO:0007165; F:GO:0004672; F:GO:0005524; F:GO:0016301; C:GO:0005737; C:GO:0016020	P:signal transduction; F:protein kinase activity; F:ATP binding; F:kinase activity; C:cytoplasm; C:membrane			IPR026906 (PFAM); IPR032675 (G3DSA:3.80.10.GENE3D); mobidb-lite (MOBIDB_LITE); mobidb-lite (MOBIDB_LITE); mobidb-lite (MOBIDB_LITE); mobidb-lite (MOBIDB_LITE); IPR053139 (PANTHER); SSF52058 (SUPERFAMILY)	no GO terms	no GO terms
	590	[INTERPRO, BLASTED, MAPPED, ANNOTATED]	g293.t1	OHT07446.1hypothetical protein TRFO_24344	20	0	55.64	16	P:GO:0035735; F:GO:0042393; C:GO:0005930; C:GO:0036064; C:GO:0048188; C:GO:0097542; C:GO:0097729; C:GO:1990900	P:intraciliary transport involved in cilium assembly; F:histone binding; C:axoneme; C:ciliary basal body; C:Set1C/COMPASS complex; C:ciliary tip; C:9+2 motile cilium; C:ciliary pocket collar			IPR020472 (PRINTS); IPR001680 (PFAM); IPR015943 (G3DSA:2.130.10.GENE3D); IPR015943 (G3DSA:2.130.10.GENE3D); mobidb-lite (MOBIDB_LITE); mobidb-lite (MOBIDB_LITE); PTHR22847 (PANTHER); IPR001680 (PROSITE_PROFILES); PS50294 (PROSITE_PROFILES); IPR001680 (PROSITE_PROFILES); PS50294 (PROSITE_PROFILES); IPR001680 (PROSITE_PROFILES); PS50294 (PROSITE_PROFILES); cd00200 (CDD); IPR036322 (SUPERFAMILY)	F:GO:0005515	F:protein binding
	835	[INTERPRO, BLASTED, MAPPED, ANNOTATED]	g294.t1	OHT07447.1hypothetical protein TRFO_24346	7	0	64.1	11	P:GO:0007052; P:GO:0030951; P:GO:0046785; P:GO:0051298; F:GO:0051010; F:GO:0061863; C:GO:0000776; C:GO:0000922; C:GO:0005813; C:GO:0005816; C:GO:0035371	P:mitotic spindle organization; P:establishment or maintenance of microtubule cytoskeleton polarity; P:microtubule polymerization; P:centrosome duplication; F:microtubule plus-end binding; F:microtubule plus end polymerase; C:kinetochore; C:spindle pole; C:centrosome; C:spindle pole body; C:microtubule plus-end	EC:2	Transferases	IPR011989 (G3DSA:1.25.10.GENE3D); PF21040 (PFAM); IPR011989 (G3DSA:1.25.10.GENE3D); mobidb-lite (MOBIDB_LITE); mobidb-lite (MOBIDB_LITE); mobidb-lite (MOBIDB_LITE); IPR045110 (PANTHER); IPR016024 (SUPERFAMILY)	P:GO:0007051; P:GO:0007052; P:GO:0030951; P:GO:0046785; P:GO:0051298; F:GO:0008017; F:GO:0051010; F:GO:0061863; C:GO:0000776; C:GO:0000922; C:GO:0005813; C:GO:0035371	P:spindle organization; P:mitotic spindle organization; P:establishment or maintenance of microtubule cytoskeleton polarity; P:microtubule polymerization; P:centrosome duplication; F:microtubule binding; F:microtubule plus-end binding; F:microtubule plus end polymerase; C:kinetochore; C:spindle pole; C:centrosome; C:microtubule plus-end
	830	[INTERPRO, BLASTED, MAPPED]	g295.t1	OHT08191.1hypothetical protein TRFO_23327	20	2.48e-147	50.69	4	P:GO:0016477; P:GO:0034315; C:GO:0005886; C:GO:0030027	P:cell migration; P:regulation of Arp2/3 complex-mediated actin nucleation; C:plasma membrane; C:lamellipodium			IPR032675 (G3DSA:3.80.10.GENE3D); mobidb-lite (MOBIDB_LITE); mobidb-lite (MOBIDB_LITE); IPR051279 (PANTHER); SSF52047 (SUPERFAMILY)	P:GO:0016477; P:GO:0034315; C:GO:0005886; C:GO:0030027	P:cell migration; P:regulation of Arp2/3 complex-mediated actin nucleation; C:plasma membrane; C:lamellipodium
	131	[INTERPRO, BLASTED]	g295.t2	OHT07448.1hypothetical protein TRFO_24347	3	1.82e-83	71.35						no IPS match	no IPS match	no IPS match
	714	[INTERPRO, BLASTED, MAPPED]	g295.t3	OHT08191.1hypothetical protein TRFO_23327	20	4.04e-137	48.81	4	P:GO:0016477; P:GO:0034315; C:GO:0005886; C:GO:0030027	P:cell migration; P:regulation of Arp2/3 complex-mediated actin nucleation; C:plasma membrane; C:lamellipodium			IPR032675 (G3DSA:3.80.10.GENE3D); mobidb-lite (MOBIDB_LITE); mobidb-lite (MOBIDB_LITE); IPR051279 (PANTHER); SSF52047 (SUPERFAMILY)	P:GO:0016477; P:GO:0034315; C:GO:0005886; C:GO:0030027	P:cell migration; P:regulation of Arp2/3 complex-mediated actin nucleation; C:plasma membrane; C:lamellipodium
	1872	[INTERPRO, BLASTED, MAPPED, ANNOTATED]	g296.t1	OHT07449.1hypothetical protein TRFO_24348	20	0	51.84	6	P:GO:0043161; F:GO:0004842; C:GO:0005737	P:proteasome-mediated ubiquitin-dependent protein catabolic process; F:ubiquitin-protein transferase activity; C:cytoplasm	EC:2.3.2	Acyltransferases	G3DSA:3.30.2160.10 (GENE3D); G3DSA:3.90.1750.10 (GENE3D); G3DSA:3.30.2410.10 (GENE3D); IPR000569 (PFAM); PIRSR001569-1 (PIRSR); IPR042469 (PANTHER); IPR000569 (PROSITE_PROFILES); IPR035983 (SUPERFAMILY)	F:GO:0004842; C:GO:0005737	F:ubiquitin-protein transferase activity; C:cytoplasm
	1094	[INTERPRO, BLASTED, MAPPED]	g296.t2	OHT07450.1hypothetical protein TRFO_24349	20	0	50.26	5	P:GO:0043161; F:GO:0004842; F:GO:0061630; C:GO:0005737; C:GO:0016020	P:proteasome-mediated ubiquitin-dependent protein catabolic process; F:ubiquitin-protein transferase activity; F:ubiquitin protein ligase activity; C:cytoplasm; C:membrane			no IPS match	no IPS match	no IPS match
	2972	[INTERPRO, BLASTED, MAPPED, ANNOTATED]	g296.t3	OHT07449.1hypothetical protein TRFO_24348	20	0	51.93	6	P:GO:0043161; F:GO:0004842; C:GO:0005737	P:proteasome-mediated ubiquitin-dependent protein catabolic process; F:ubiquitin-protein transferase activity; C:cytoplasm	EC:2.3.2	Acyltransferases	G3DSA:3.30.2410.10 (GENE3D); G3DSA:3.30.2160.10 (GENE3D); G3DSA:3.90.1750.10 (GENE3D); IPR000569 (PFAM); PIRSR001569-1 (PIRSR); IPR042469 (PANTHER); IPR000569 (PROSITE_PROFILES); IPR035983 (SUPERFAMILY)	F:GO:0004842; C:GO:0005737	F:ubiquitin-protein transferase activity; C:cytoplasm
	301	[INTERPRO, BLASTED, MAPPED]	g297.t1	OHT07451.1hypothetical protein TRFO_24350	20	3.94e-160	56.16	6	P:GO:0000398; P:GO:0007010; P:GO:0036158; F:GO:0030620; C:GO:0005686; C:GO:0005737	P:mRNA splicing, via spliceosome; P:cytoskeleton organization; P:outer dynein arm assembly; F:U2 snRNA binding; C:U2 snRNP; C:cytoplasm			IPR032675 (G3DSA:3.80.10.GENE3D); SSF52058 (SUPERFAMILY)	no GO terms	no GO terms
	247	[INTERPRO, BLASTED, MAPPED]	g297.t2	OHT07451.1hypothetical protein TRFO_24350	20	6.52e-161	56.13	6	P:GO:0000398; P:GO:0007010; P:GO:0036158; F:GO:0030620; C:GO:0005686; C:GO:0005737	P:mRNA splicing, via spliceosome; P:cytoskeleton organization; P:outer dynein arm assembly; F:U2 snRNA binding; C:U2 snRNP; C:cytoplasm			IPR032675 (G3DSA:3.80.10.GENE3D); SSF52058 (SUPERFAMILY)	no GO terms	no GO terms
	162	[INTERPRO, BLASTED, MAPPED, ANNOTATED]	g298.t1	OHT07452.1ribosomal protein L22	12	1.75e-116	87.99	24	P:GO:0000184; P:GO:0000448; P:GO:0002181; P:GO:0006413; P:GO:0006614; P:GO:0006886; P:GO:0007154; P:GO:0015833; P:GO:0034198; P:GO:0043043; P:GO:0043604; P:GO:0044248; P:GO:0071496; P:GO:1900087; F:GO:0003735; F:GO:0070180; F:GO:1901363; C:GO:0005634; C:GO:0022625; C:GO:0030687; C:GO:0031672	P:nuclear-transcribed mRNA catabolic process, nonsense-mediated decay; P:cleavage in ITS2 between 5.8S rRNA and LSU-rRNA of tricistronic rRNA transcript (SSU-rRNA, 5.8S rRNA, LSU-rRNA); P:cytoplasmic translation; P:translational initiation; P:SRP-dependent cotranslational protein targeting to membrane; P:intracellular protein transport; P:cell communication; P:peptide transport; P:cellular respon…			IPR005721 (NCBIFAM); IPR001063 (PFAM); IPR036394 (G3DSA:3.90.470.GENE3D); IPR005721 (PANTHER); IPR036394 (SUPERFAMILY)	P:GO:0002181; P:GO:0006412; F:GO:0003735; C:GO:0005840; C:GO:0015934; C:GO:0022625	P:cytoplasmic translation; P:translation; F:structural constituent of ribosome; C:ribosome; C:large ribosomal subunit; C:cytosolic large ribosomal subunit
	327	[INTERPRO, NO-BLAST]	g299.t1	-									mobidb-lite (MOBIDB_LITE); mobidb-lite (MOBIDB_LITE); mobidb-lite (MOBIDB_LITE); mobidb-lite (MOBIDB_LITE); mobidb-lite (MOBIDB_LITE); mobidb-lite (MOBIDB_LITE); mobidb-lite (MOBIDB_LITE)	no GO terms	no GO terms
	317	[INTERPRO, NO-BLAST]	g299.t2	-									mobidb-lite (MOBIDB_LITE); mobidb-lite (MOBIDB_LITE); mobidb-lite (MOBIDB_LITE); mobidb-lite (MOBIDB_LITE); mobidb-lite (MOBIDB_LITE); mobidb-lite (MOBIDB_LITE); mobidb-lite (MOBIDB_LITE); mobidb-lite (MOBIDB_LITE)	no GO terms	no GO terms
	310	[INTERPRO, BLASTED, MAPPED, ANNOTATED]	g300.t1	OHS99941.1hypothetical protein TRFO_33551	20	1.22e-217	73.04	10	P:GO:0000278; P:GO:0045944; F:GO:0000978; F:GO:0000981; C:GO:0005634	P:mitotic cell cycle; P:positive regulation of transcription by RNA polymerase II; F:RNA polymerase II cis-regulatory region sequence-specific DNA binding; F:DNA-binding transcription factor activity, RNA polymerase II-specific; C:nucleus			G3DSA:1.10.10.60 (GENE3D); G3DSA:1.10.10.60 (GENE3D); IPR001005 (PFAM); mobidb-lite (MOBIDB_LITE); mobidb-lite (MOBIDB_LITE); IPR050560 (PANTHER); IPR017930 (PROSITE_PROFILES); IPR001005 (PROSITE_PROFILES); IPR001005 (PROSITE_PROFILES); IPR017930 (PROSITE_PROFILES); IPR001005 (CDD); IPR001005 (CDD); IPR009057 (SUPERFAMILY)	P:GO:0006355; F:GO:0000978; F:GO:0000981; C:GO:0005634	P:regulation of DNA-templated transcription; F:RNA polymerase II cis-regulatory region sequence-specific DNA binding; F:DNA-binding transcription factor activity, RNA polymerase II-specific; C:nucleus
	873	[INTERPRO, BLASTED, MAPPED]	g301.t1	OHS99940.1hypothetical protein TRFO_33550	7	0	51.93	1	C:GO:0016020	C:membrane			mobidb-lite (MOBIDB_LITE); mobidb-lite (MOBIDB_LITE); mobidb-lite (MOBIDB_LITE); mobidb-lite (MOBIDB_LITE); mobidb-lite (MOBIDB_LITE); mobidb-lite (MOBIDB_LITE)	no GO terms	no GO terms
	1267	[INTERPRO, BLASTED, MAPPED]	g302.t1	OHS99940.1hypothetical protein TRFO_33550	9	0	57.32	1	C:GO:0016020	C:membrane			mobidb-lite (MOBIDB_LITE); mobidb-lite (MOBIDB_LITE); mobidb-lite (MOBIDB_LITE); mobidb-lite (MOBIDB_LITE); mobidb-lite (MOBIDB_LITE); mobidb-lite (MOBIDB_LITE); IPR051483 (PANTHER)	P:GO:0000226; C:GO:0015630	P:microtubule cytoskeleton organization; C:microtubule cytoskeleton
	575	[INTERPRO, BLASTED, MAPPED]	g302.t2	OHS99938.1hypothetical protein TRFO_33546	20	0	53.81	3	P:GO:1904108; C:GO:0016020; C:GO:0097543	P:protein localization to ciliary inversin compartment; C:membrane; C:ciliary inversin compartment			IPR036770 (G3DSA:1.25.40.GENE3D); mobidb-lite (MOBIDB_LITE); mobidb-lite (MOBIDB_LITE); IPR036770 (SUPERFAMILY)	no GO terms	no GO terms
	888	[INTERPRO, BLASTED, MAPPED, ANNOTATED]	g303.t1	OHS99937.1hypothetical protein TRFO_33544	1	0	100	1	P:GO:0045893	P:positive regulation of DNA-templated transcription			IPR011990 (G3DSA:1.25.40.GENE3D); PTHR15000 (PANTHER); IPR011990 (SUPERFAMILY)	P:GO:0045893; F:GO:0005515	P:positive regulation of DNA-templated transcription; F:protein binding
	233	[INTERPRO, BLASTED, MAPPED]	g304.t1	OHS99936.1Bromodomain containing protein	20	1.52e-168	55.07	5	P:GO:0006338; P:GO:0006355; F:GO:0070577; C:GO:0000785; C:GO:0005634	P:chromatin remodeling; P:regulation of DNA-templated transcription; F:lysine-acetylated histone binding; C:chromatin; C:nucleus			IPR001487 (PFAM); IPR036427 (G3DSA:1.20.920.GENE3D); PTHR45926 (PANTHER); IPR001487 (PROSITE_PROFILES); cd04369 (CDD); IPR036427 (SUPERFAMILY)	F:GO:0005515	F:protein binding
	447	[INTERPRO, BLASTED, MAPPED, ANNOTATED]	g305.t1	OHS99934.1Hemolysin-3	17	4.49e-161	68.14	19	P:GO:0002758; P:GO:0006621; P:GO:0006888; P:GO:0015031; F:GO:0046872; F:GO:0046923; F:GO:0140911; C:GO:0005789; C:GO:0005801; C:GO:0005886	P:innate immune response-activating signaling pathway; P:protein retention in ER lumen; P:endoplasmic reticulum to Golgi vesicle-mediated transport; P:protein transport; F:metal ion binding; F:ER retention sequence binding; F:pore-forming activity; C:endoplasmic reticulum membrane; C:cis-Golgi network; C:plasma membrane			IPR000133 (PRINTS); IPR000133 (PFAM); IPR004254 (PFAM); IPR005744 (NCBIFAM); PIRSR604254-1 (PIRSR); IPR000133 (PANTHER)	P:GO:0006621; P:GO:0006888; F:GO:0046923; F:GO:0140911; C:GO:0005783; C:GO:0005801; C:GO:0016020	P:protein retention in ER lumen; P:endoplasmic reticulum to Golgi vesicle-mediated transport; F:ER retention sequence binding; F:pore-forming activity; C:endoplasmic reticulum; C:cis-Golgi network; C:membrane
	218	[INTERPRO, BLASTED, MAPPED, ANNOTATED]	g305.t2	OHS99935.1ER lumen protein retaining receptor	6	8.81e-156	79.31	13	P:GO:0002758; P:GO:0006621; P:GO:0006888; P:GO:0015031; F:GO:0046923; C:GO:0005789; C:GO:0005801	P:innate immune response-activating signaling pathway; P:protein retention in ER lumen; P:endoplasmic reticulum to Golgi vesicle-mediated transport; P:protein transport; F:ER retention sequence binding; C:endoplasmic reticulum membrane; C:cis-Golgi network			IPR000133 (PRINTS); IPR000133 (PFAM); IPR000133 (PANTHER)	P:GO:0006621; P:GO:0006888; F:GO:0046923; C:GO:0005783; C:GO:0005801; C:GO:0016020	P:protein retention in ER lumen; P:endoplasmic reticulum to Golgi vesicle-mediated transport; F:ER retention sequence binding; C:endoplasmic reticulum; C:cis-Golgi network; C:membrane
	228	[INTERPRO, BLASTED, MAPPED, ANNOTATED]	g306.t1	OHS99934.1Hemolysin-3	11	9.5e-165	62.05	6	F:GO:0046872; F:GO:0140911; C:GO:0005886	F:metal ion binding; F:pore-forming activity; C:plasma membrane			IPR004254 (PFAM); IPR005744 (NCBIFAM); PIRSR604254-1 (PIRSR); IPR004254 (PANTHER)	F:GO:0140911; C:GO:0016020	F:pore-forming activity; C:membrane
	311	[INTERPRO, BLASTED, MAPPED, ANNOTATED]	g307.t1	OHS99933.1Cyclin-dependent kinase A-2	20	2.6e-224	72.88	22	P:GO:0000082; P:GO:0007165; P:GO:0010033; P:GO:0010389; P:GO:0010468; F:GO:0004693; F:GO:0005524; F:GO:0030332; C:GO:0000307; C:GO:0005634; C:GO:0005737	P:G1/S transition of mitotic cell cycle; P:signal transduction; P:response to organic substance; P:regulation of G2/M transition of mitotic cell cycle; P:regulation of gene expression; F:cyclin-dependent protein serine/threonine kinase activity; F:ATP binding; F:cyclin binding; C:cyclin-dependent protein kinase holoenzyme complex; C:nucleus; C:cytoplasm	EC:2.7.11.1; EC:2.7.11.22	Non-specific serine/threonine protein kinase; Cyclin-dependent kinase	G3DSA:1.10.510.10:FF:000611 (FUNFAM); G3DSA:3.30.200.20:FF:000375 (FUNFAM); G3DSA:3.30.200.20 (GENE3D); G3DSA:1.10.510.10 (GENE3D); IPR000719 (PFAM); PIRSR000550-3 (PIRSR); PIRSR637770-1 (PIRSR); PIRSR037993-1 (PIRSR); PIRSR000605-50 (PIRSR); PIRSR000556-2 (PIRSR); PIRSR000628-2 (PIRSR); PIRSR037921-2 (PIRSR); PIRSR000617-2 (PIRSR); PIRSR037014-2 (PIRSR); PIRSR000624-1 (PIRSR); PIRSR600239-51 (PI…	P:GO:0000082; P:GO:0006468; P:GO:0007165; P:GO:0010033; P:GO:0010389; P:GO:0010468; F:GO:0004672; F:GO:0004674; F:GO:0004693; F:GO:0005524; F:GO:0030332; C:GO:0000307; C:GO:0005634; C:GO:0005737	P:G1/S transition of mitotic cell cycle; P:protein phosphorylation; P:signal transduction; P:response to organic substance; P:regulation of G2/M transition of mitotic cell cycle; P:regulation of gene expression; F:protein kinase activity; F:protein serine/threonine kinase activity; F:cyclin-dependent protein serine/threonine kinase activity; F:ATP binding; F:cyclin binding; C:cyclin-dependent pro…
	365	[INTERPRO, BLASTED, MAPPED, ANNOTATED]	g308.t1	OHS99932.1TKL family protein kinase	20	3.55e-271	56.77	28	P:GO:0007000; P:GO:0007017; P:GO:0007059; P:GO:0008284; P:GO:0030307; P:GO:0035214; P:GO:0035295; P:GO:0043066; P:GO:0045572; P:GO:0046622; P:GO:0048731; P:GO:0050794; P:GO:0060429; P:GO:2000026; F:GO:0004674; F:GO:0005524; C:GO:0005634; C:GO:0005730; C:GO:0005813; C:GO:0044732; C:GO:0055028	P:nucleolus organization; P:microtubule-based process; P:chromosome segregation; P:positive regulation of cell population proliferation; P:positive regulation of cell growth; P:eye-antennal disc development; P:tube development; P:negative regulation of apoptotic process; P:positive regulation of imaginal disc growth; P:positive regulation of organ growth; P:system development; P:regulation of cel…	EC:2.7.11.1	Non-specific serine/threonine protein kinase	IPR000719 (PFAM); G3DSA:1.10.510.10 (GENE3D); PIRSR000550-1 (PIRSR); PIRSR000660-1 (PIRSR); PIRSR000628-2 (PIRSR); PIRSR038165-50 (PIRSR); PIRSR037281-3 (PIRSR); PIRSR000666-1 (PIRSR); PIRSR000552-1 (PIRSR); PIRSR037921-1 (PIRSR); PIRSR000628-1 (PIRSR); PIRSR000554-1 (PIRSR); PIRSR000619-1 (PIRSR); PIRSR620777-50 (PIRSR); PIRSR500947-50 (PIRSR); PIRSR000604-1 (PIRSR); PIRSR037993-1 (PIRSR); PIRSR…	P:GO:0006468; F:GO:0004672; F:GO:0004674; F:GO:0005524	P:protein phosphorylation; F:protein kinase activity; F:protein serine/threonine kinase activity; F:ATP binding
	509	[INTERPRO, BLASTED, MAPPED, ANNOTATED]	g309.t1	OHS99931.1hypothetical protein TRFO_33531	20	0	62.16	8	P:GO:0006607; F:GO:0008139; F:GO:0061608; C:GO:0005654	P:NLS-bearing protein import into nucleus; F:nuclear localization sequence binding; F:nuclear import signal receptor activity; C:nucleoplasm			IPR011989 (G3DSA:1.25.10.GENE3D); PTHR23316 (PANTHER); IPR016024 (SUPERFAMILY)	P:GO:0006607; F:GO:0008139; F:GO:0061608; C:GO:0005634	P:NLS-bearing protein import into nucleus; F:nuclear localization sequence binding; F:nuclear import signal receptor activity; C:nucleus
	2604	[INTERPRO, BLASTED, MAPPED, ANNOTATED]	g310.t1	OHS99930.1hypothetical protein TRFO_33530	20	0	57.15	8	F:GO:0004843; F:GO:0017018; C:GO:0005634; C:GO:0005737	F:cysteine-type deubiquitinase activity; F:myosin phosphatase activity; C:nucleus; C:cytoplasm	EC:3.1.3.16; EC:3.4.19.12	Protein-serine/threonine phosphatase; Ubiquitinyl hydrolase 1	IPR006186 (PRINTS); G3DSA:3.90.70.10 (GENE3D); IPR004843 (PFAM); IPR001394 (PFAM); IPR029052 (G3DSA:3.60.21.GENE3D); IPR050341 (PANTHER); IPR028889 (PROSITE_PROFILES); IPR029052 (SUPERFAMILY); IPR038765 (SUPERFAMILY)	P:GO:0016579; F:GO:0004722; F:GO:0004843; F:GO:0016787; C:GO:0005634; C:GO:0005737	P:protein deubiquitination; F:protein serine/threonine phosphatase activity; F:cysteine-type deubiquitinase activity; F:hydrolase activity; C:nucleus; C:cytoplasm
	2282	[INTERPRO, BLASTED, MAPPED, ANNOTATED]	g310.t2	OHS99930.1hypothetical protein TRFO_33530	20	0	47.8	20	P:GO:0002784; P:GO:0006508; P:GO:0007267; P:GO:0030307; P:GO:0031647; P:GO:0035220; P:GO:0035295; P:GO:0045751; P:GO:0045824; P:GO:0048731; P:GO:0060429; P:GO:0071108; P:GO:0090263; P:GO:1900425; F:GO:0004197; F:GO:0004843; F:GO:0005515; C:GO:0005634; C:GO:0005829	P:regulation of antimicrobial peptide production; P:proteolysis; P:cell-cell signaling; P:positive regulation of cell growth; P:regulation of protein stability; P:wing disc development; P:tube development; P:negative regulation of Toll signaling pathway; P:negative regulation of innate immune response; P:system development; P:epithelium development; P:protein K48-linked deubiquitination; P:positi…	EC:3.4.22; EC:3.4.19.12	Acting on peptide bonds (peptidases); Ubiquitinyl hydrolase 1	G3DSA:3.90.70.10 (GENE3D); IPR001394 (PFAM); IPR050185 (PANTHER); IPR028889 (PROSITE_PROFILES); IPR038765 (SUPERFAMILY)	P:GO:0016579; F:GO:0004843	P:protein deubiquitination; F:cysteine-type deubiquitinase activity
	368	[INTERPRO, BLASTED, MAPPED, ANNOTATED]	g311.t1	OHS99929.1Serine/threonine-protein phosphatase PP1 isozyme 9	20	1.22e-269	64	6	F:GO:0017018; C:GO:0005634; C:GO:0005737	F:myosin phosphatase activity; C:nucleus; C:cytoplasm	EC:3.1.3.16	Protein-serine/threonine phosphatase	IPR006186 (PRINTS); IPR029052 (G3DSA:3.60.21.GENE3D); IPR004843 (PFAM); PIRSR641768-1 (PIRSR); IPR050341 (PANTHER); cd00144 (CDD); IPR029052 (SUPERFAMILY)	F:GO:0004722; F:GO:0016787; C:GO:0005634; C:GO:0005737	F:protein serine/threonine phosphatase activity; F:hydrolase activity; C:nucleus; C:cytoplasm
	254	[INTERPRO, BLASTED]	g312.t1	OHS99928.1hypothetical protein TRFO_33526	1	2.7e-177	100						no IPS match	no IPS match	no IPS match
	133	[INTERPRO, BLASTED, MAPPED]	g313.t1	KAH0787972.1transposable element tc3 transposase	20	1.9e-37	60.52	1	F:GO:0003676	F:nucleic acid binding			IPR036397 (G3DSA:3.30.420.GENE3D); IPR052338 (PANTHER)	F:GO:0003676	F:nucleic acid binding
	181	[INTERPRO, BLASTED, MAPPED]	g313.t2	KAH0787972.1transposable element tc3 transposase	20	1.07e-36	57.17	1	F:GO:0003676	F:nucleic acid binding			IPR036397 (G3DSA:3.30.420.GENE3D); IPR052338 (PANTHER)	F:GO:0003676	F:nucleic acid binding
	180	[INTERPRO, BLASTED, MAPPED]	g314.t1	OHT08943.1hypothetical protein TRFO_22368	7	1.7e-15	49.39	1	F:GO:0003676	F:nucleic acid binding			no IPS match	no IPS match	no IPS match
	297	[INTERPRO, BLASTED, MAPPED, ANNOTATED]	g315.t1	OHT14915.1hypothetical protein TRFO_14715	20	5.42e-219	59.88	2	F:GO:0003676	F:nucleic acid binding			IPR036397 (G3DSA:3.30.420.GENE3D); G3DSA:1.10.10.60 (GENE3D); IPR038717 (PFAM); IPR001005 (PFAM); IPR052338 (PANTHER); IPR001005 (PROSITE_PROFILES); IPR017930 (PROSITE_PROFILES); IPR001005 (CDD); IPR009057 (SUPERFAMILY)	F:GO:0003676	F:nucleic acid binding
	481	[INTERPRO, BLASTED, MAPPED, ANNOTATED]	g316.t1	OHT14914.1hypothetical protein TRFO_14713	14	0	58.66	8	P:GO:0006487; P:GO:0036071; F:GO:0046921; C:GO:0016020	P:protein N-linked glycosylation; P:N-glycan fucosylation; F:alpha-(1->6)-fucosyltransferase activity; C:membrane	EC:2.4.1	Glycosyltransferases	G3DSA:3.40.50.11350 (GENE3D); IPR045573 (PFAM); PIRSR000472-51 (PIRSR); PTHR13132 (PANTHER)	P:GO:0006487; P:GO:0036071; F:GO:0046921	P:protein N-linked glycosylation; P:N-glycan fucosylation; F:alpha-(1->6)-fucosyltransferase activity
	485	[INTERPRO, BLASTED, MAPPED, ANNOTATED]	g316.t2	OHT14914.1hypothetical protein TRFO_14713	14	0	58.67	8	P:GO:0006487; P:GO:0036071; F:GO:0046921; C:GO:0016020	P:protein N-linked glycosylation; P:N-glycan fucosylation; F:alpha-(1->6)-fucosyltransferase activity; C:membrane	EC:2.4.1	Glycosyltransferases	IPR045573 (PFAM); G3DSA:3.40.50.11350 (GENE3D); PIRSR000472-51 (PIRSR); PTHR13132 (PANTHER)	P:GO:0006487; P:GO:0036071; F:GO:0046921	P:protein N-linked glycosylation; P:N-glycan fucosylation; F:alpha-(1->6)-fucosyltransferase activity
	595	[INTERPRO, BLASTED]	g317.t1	OHT14913.1hypothetical protein TRFO_14711	3	0	70.09						IPR008936 (SUPERFAMILY)	no GO terms	no GO terms
	275	[INTERPRO, BLASTED, MAPPED, ANNOTATED]	g318.t1	OHT14912.1hypothetical protein TRFO_14709	8	7.36e-181	60.12	1	C:GO:0016020	C:membrane			no IPS match	no IPS match	no IPS match
	544	[INTERPRO, BLASTED]	g319.t1	OHT14911.1hypothetical protein TRFO_14708	2	0	72.75						mobidb-lite (MOBIDB_LITE); mobidb-lite (MOBIDB_LITE); mobidb-lite (MOBIDB_LITE); mobidb-lite (MOBIDB_LITE)	no GO terms	no GO terms
	539	[INTERPRO, BLASTED]	g320.t1	OHT14911.1hypothetical protein TRFO_14708	2	0	72.75						mobidb-lite (MOBIDB_LITE); mobidb-lite (MOBIDB_LITE); mobidb-lite (MOBIDB_LITE); mobidb-lite (MOBIDB_LITE)	no GO terms	no GO terms
	840	[INTERPRO, BLASTED]	g321.t1	OHT14910.1hypothetical protein TRFO_14707	8	0	57.47						mobidb-lite (MOBIDB_LITE); mobidb-lite (MOBIDB_LITE); mobidb-lite (MOBIDB_LITE); mobidb-lite (MOBIDB_LITE); mobidb-lite (MOBIDB_LITE)	no GO terms	no GO terms
	405	[INTERPRO, BLASTED, MAPPED, ANNOTATED]	g322.t1	OHT14909.1AGC family protein kinase	20	4.36e-300	70.85	8	P:GO:0035556; F:GO:0004674; F:GO:0005524; C:GO:0005737	P:intracellular signal transduction; F:protein serine/threonine kinase activity; F:ATP binding; C:cytoplasm	EC:2.7.11.1	Non-specific serine/threonine protein kinase	G3DSA:3.30.200.20:FF:000042 (FUNFAM); G3DSA:1.10.510.10:FF:000956 (FUNFAM); IPR000719 (PFAM); G3DSA:1.10.510.10 (GENE3D); PIRSR000617-1 (PIRSR); PIRSR600239-51 (PIRSR); PIRSR000552-2 (PIRSR); PIRSR000620-1 (PIRSR); PIRSR037993-2 (PIRSR); PIRSR000559-1 (PIRSR); PIRSR000631-1 (PIRSR); PIRSR037393-2 (PIRSR); PIRSR000661-50 (PIRSR); PIRSR037014-2 (PIRSR); PIRSR038189-1 (PIRSR); PIRSR630220-1 (PIRSR);…	P:GO:0006468; P:GO:0035556; F:GO:0004672; F:GO:0004674; F:GO:0005524; C:GO:0005737	P:protein phosphorylation; P:intracellular signal transduction; F:protein kinase activity; F:protein serine/threonine kinase activity; F:ATP binding; C:cytoplasm
	172	[INTERPRO, BLASTED, MAPPED]	g323.t1	OHT14908.1Myb-like DNA-binding domain containing protein	1	3.24e-99	65.15	6	P:GO:0006355; P:GO:0006357; F:GO:0000978; F:GO:0000981; F:GO:0003677; C:GO:0005634	P:regulation of DNA-templated transcription; P:regulation of transcription by RNA polymerase II; F:RNA polymerase II cis-regulatory region sequence-specific DNA binding; F:DNA-binding transcription factor activity, RNA polymerase II-specific; F:DNA binding; C:nucleus			no IPS match	no IPS match	no IPS match
	264	[INTERPRO, BLASTED, MAPPED, ANNOTATED]	g323.t2	OHT14908.1Myb-like DNA-binding domain containing protein	20	3.57e-187	71.08	8	P:GO:0006357; F:GO:0000978; F:GO:0000981; C:GO:0005634	P:regulation of transcription by RNA polymerase II; F:RNA polymerase II cis-regulatory region sequence-specific DNA binding; F:DNA-binding transcription factor activity, RNA polymerase II-specific; C:nucleus			G3DSA:1.10.10.60 (GENE3D); PF13921 (PFAM); G3DSA:1.10.10.60 (GENE3D); IPR050560 (PANTHER); IPR001005 (PROSITE_PROFILES); IPR017930 (PROSITE_PROFILES); IPR001005 (PROSITE_PROFILES); IPR017930 (PROSITE_PROFILES); IPR001005 (CDD); IPR001005 (CDD); IPR009057 (SUPERFAMILY)	P:GO:0006355; F:GO:0000978; F:GO:0000981; C:GO:0005634	P:regulation of DNA-templated transcription; F:RNA polymerase II cis-regulatory region sequence-specific DNA binding; F:DNA-binding transcription factor activity, RNA polymerase II-specific; C:nucleus
	919	[INTERPRO, BLASTED, MAPPED, ANNOTATED]	g324.t1	OHT14907.1hypothetical protein TRFO_14702	8	0	71.37	3	C:GO:0005737; C:GO:0005814; C:GO:0005856	C:cytoplasm; C:centriole; C:cytoskeleton			G3DSA:1.10.287.1490 (GENE3D); mobidb-lite (MOBIDB_LITE); PTHR32083 (PANTHER)	C:GO:0005856	C:cytoskeleton
	1263	[INTERPRO, BLASTED]	g325.t1	OHT14906.1hypothetical protein TRFO_14701	14	0	55.39						IPR013783 (G3DSA:2.60.40.GENE3D); PF14874 (PFAM); mobidb-lite (MOBIDB_LITE); mobidb-lite (MOBIDB_LITE); IPR000535 (PROSITE_PROFILES); IPR008962 (SUPERFAMILY)	no GO terms	no GO terms
	202	[INTERPRO, BLASTED, MAPPED, ANNOTATED]	g326.t1	OHT14905.1hypothetical protein TRFO_14700	2	5.82e-119	78.15	2	C:GO:0016020	C:membrane			IPR005185 (PFAM); mobidb-lite (MOBIDB_LITE); mobidb-lite (MOBIDB_LITE)	no GO terms	no GO terms
	861	[INTERPRO, BLASTED, MAPPED, ANNOTATED]	g327.t1	OHT14904.1hypothetical protein TRFO_14699	7	0	53.29	3	P:GO:0006914; P:GO:0034058; C:GO:0000329	P:autophagy; P:endosomal vesicle fusion; C:fungal-type vacuole membrane			IPR019453 (PFAM); IPR032914 (PANTHER)	P:GO:0006914; P:GO:0016192; P:GO:0034058; C:GO:0005737; C:GO:0016020	P:autophagy; P:vesicle-mediated transport; P:endosomal vesicle fusion; C:cytoplasm; C:membrane
	363	[INTERPRO, BLASTED]	g328.t1	OHT14903.1hypothetical protein TRFO_14698	13	7.13e-179	67.6						IPR032675 (G3DSA:3.80.10.GENE3D); IPR025875 (PFAM); IPR032675 (G3DSA:3.80.10.GENE3D); mobidb-lite (MOBIDB_LITE); mobidb-lite (MOBIDB_LITE); IPR050576 (PANTHER); IPR001611 (PROSITE_PROFILES); IPR001611 (PROSITE_PROFILES); IPR001611 (PROSITE_PROFILES); IPR001611 (PROSITE_PROFILES); SSF52075 (SUPERFAMILY)	F:GO:0005515	F:protein binding
	1730	[INTERPRO, BLASTED, MAPPED, ANNOTATED]	g329.t1	OHT14902.1hypothetical protein TRFO_14697	20	0	49.6	13	P:GO:0006396; P:GO:0019538; F:GO:0003723; F:GO:0003724; F:GO:0003824; F:GO:0005488; F:GO:0016887; F:GO:1901363; C:GO:0005730; C:GO:0005737; C:GO:0032991	P:RNA processing; P:protein metabolic process; F:RNA binding; F:RNA helicase activity; F:catalytic activity; F:binding; F:ATP hydrolysis activity; F:heterocyclic compound binding; C:nucleolus; C:cytoplasm; C:protein-containing complex	EC:3.6.4.13; EC:3.6.1.15	RNA helicase; Nucleoside-triphosphate phosphatase	G3DSA:1.20.120.1080 (GENE3D); G3DSA:1.20.120.1750 (GENE3D); IPR027417 (G3DSA:3.40.50.GENE3D); IPR048333 (PFAM); IPR027417 (G3DSA:3.40.50.GENE3D); PIRSR037880-1 (PIRSR); PTHR18934 (PANTHER); IPR001650 (PROSITE_PROFILES); SSF57850 (SUPERFAMILY); IPR027417 (SUPERFAMILY); IPR027417 (SUPERFAMILY)	no GO terms	no GO terms
	232	[INTERPRO, BLASTED]	g330.t1	OHT14901.1hypothetical protein TRFO_14696	1	6.81e-151	100						IPR002110 (PFAM); IPR036770 (G3DSA:1.25.40.GENE3D); mobidb-lite (MOBIDB_LITE); mobidb-lite (MOBIDB_LITE); PS50297 (PROSITE_PROFILES); IPR002110 (PROSITE_PROFILES); IPR036770 (SUPERFAMILY)	F:GO:0005515	F:protein binding
	2574	[INTERPRO, BLASTED, MAPPED, ANNOTATED]	g331.t1	OHT14900.1hypothetical protein TRFO_14695	20	0	56.55	6	P:GO:0043161; F:GO:0004842; C:GO:0005737	P:proteasome-mediated ubiquitin-dependent protein catabolic process; F:ubiquitin-protein transferase activity; C:cytoplasm	EC:2.3.2	Acyltransferases	G3DSA:3.90.1750.10 (GENE3D); IPR000569 (PFAM); G3DSA:3.30.2410.10 (GENE3D); PIRSR001569-1 (PIRSR); IPR042469 (PANTHER); IPR000569 (PROSITE_PROFILES); IPR035983 (SUPERFAMILY)	F:GO:0004842; C:GO:0005737	F:ubiquitin-protein transferase activity; C:cytoplasm
	1231	[INTERPRO, BLASTED, MAPPED, ANNOTATED]	g332.t1	OHT14899.1hypothetical protein TRFO_14694	10	0	48.59	1	C:GO:0005634	C:nucleus			IPR027417 (G3DSA:3.40.50.GENE3D); mobidb-lite (MOBIDB_LITE); mobidb-lite (MOBIDB_LITE); mobidb-lite (MOBIDB_LITE); mobidb-lite (MOBIDB_LITE); mobidb-lite (MOBIDB_LITE); mobidb-lite (MOBIDB_LITE); mobidb-lite (MOBIDB_LITE); PTHR15439 (PANTHER); IPR027417 (SUPERFAMILY)	no GO terms	no GO terms
	580	[INTERPRO, BLASTED, MAPPED, ANNOTATED]	g333.t1	OHT14896.1Cell division control protein 42	20	1.54e-102	88.13	32	P:GO:0002181; P:GO:0006414; P:GO:0006897; P:GO:0007163; P:GO:0032488; P:GO:0051301; P:GO:0051489; P:GO:0099563; F:GO:0003735; F:GO:0003924; F:GO:0005525; F:GO:0019901; F:GO:0030295; F:GO:0043021; C:GO:0005886; C:GO:0022625	P:cytoplasmic translation; P:translational elongation; P:endocytosis; P:establishment or maintenance of cell polarity; P:Cdc42 protein signal transduction; P:cell division; P:regulation of filopodium assembly; P:modification of synaptic structure; F:structural constituent of ribosome; F:GTPase activity; F:GTP binding; F:protein kinase binding; F:protein kinase activator activity; F:ribonucleoprot…	EC:3.6.1.15	Nucleoside-triphosphate phosphatase	G3DSA:3.10.110.10:FF:000086 (FUNFAM); G3DSA:1.10.10.1410:FF:000001 (FUNFAM); IPR016135 (G3DSA:3.10.110.GENE3D); PF00428 (PFAM); IPR027417 (G3DSA:3.40.50.GENE3D); IPR038716 (G3DSA:1.10.10.GENE3D); IPR001806 (PFAM); IPR000608 (PFAM); mobidb-lite (MOBIDB_LITE); mobidb-lite (MOBIDB_LITE); mobidb-lite (MOBIDB_LITE); mobidb-lite (MOBIDB_LITE); IPR003578 (PANTHER); IPR000608 (PROSITE_PROFILES); PS51420 …	P:GO:0006414; P:GO:0007264; F:GO:0003735; F:GO:0003924; F:GO:0005525; F:GO:0019901; C:GO:0005840	P:translational elongation; P:small GTPase-mediated signal transduction; F:structural constituent of ribosome; F:GTPase activity; F:GTP binding; F:protein kinase binding; C:ribosome
	106	[INTERPRO, BLASTED, MAPPED, ANNOTATED]	g333.t2	OHT14898.160S acidic ribosomal protein P1	20	1.41e-48	92.69	25	P:GO:0000184; P:GO:0002181; P:GO:0002182; P:GO:0006413; P:GO:0006414; P:GO:0006614; P:GO:0006886; P:GO:0015833; P:GO:0032147; P:GO:0034250; P:GO:0043043; P:GO:0043604; P:GO:0044248; P:GO:0045727; P:GO:0071320; P:GO:1904401; F:GO:0003735; F:GO:0030295; F:GO:0043021; C:GO:0000324; C:GO:0022625	P:nuclear-transcribed mRNA catabolic process, nonsense-mediated decay; P:cytoplasmic translation; P:cytoplasmic translational elongation; P:translational initiation; P:translational elongation; P:SRP-dependent cotranslational protein targeting to membrane; P:intracellular protein transport; P:peptide transport; P:activation of protein kinase activity; P:positive regulation of amide metabolic proc…			G3DSA:1.10.10.1410:FF:000001 (FUNFAM); PF00428 (PFAM); IPR038716 (G3DSA:1.10.10.GENE3D); PTHR45696 (PANTHER); IPR027534 (HAMAP); cd05831 (CDD)	P:GO:0002181; P:GO:0006414; F:GO:0003735; F:GO:0030295; F:GO:0043021; C:GO:0005840; C:GO:0022625	P:cytoplasmic translation; P:translational elongation; F:structural constituent of ribosome; F:protein kinase activator activity; F:ribonucleoprotein complex binding; C:ribosome; C:cytosolic large ribosomal subunit
	369	[INTERPRO, BLASTED, MAPPED, ANNOTATED]	g333.t3	OHT14897.1ubiquitin-conjugating enzyme E2 j2	20	2.55e-98	61.72	2	C:GO:0016020	C:membrane			G3DSA:3.10.110.10:FF:000086 (FUNFAM); IPR016135 (G3DSA:3.10.110.GENE3D); IPR000608 (PFAM); mobidb-lite (MOBIDB_LITE); mobidb-lite (MOBIDB_LITE); mobidb-lite (MOBIDB_LITE); mobidb-lite (MOBIDB_LITE); IPR050113 (PANTHER); IPR000608 (PROSITE_PROFILES); IPR000608 (CDD); IPR016135 (SUPERFAMILY)	no GO terms	no GO terms
	190	[INTERPRO, BLASTED, MAPPED, ANNOTATED]	g334.t1	OHT14896.1Cell division control protein 42	20	1.14e-135	61.02	36	P:GO:0006897; P:GO:0007015; P:GO:0007162; P:GO:0007163; P:GO:0010770; P:GO:0010976; P:GO:0016322; P:GO:0032488; P:GO:0045666; P:GO:0048672; P:GO:0051301; P:GO:0051489; P:GO:0099563; F:GO:0003924; F:GO:0005102; F:GO:0005525; F:GO:0019901; F:GO:0032550; C:GO:0000139; C:GO:0005769; C:GO:0005829; C:GO:0005886; C:GO:0005912; C:GO:0015629; C:GO:0043226; C:GO:0098791	P:endocytosis; P:actin filament organization; P:negative regulation of cell adhesion; P:establishment or maintenance of cell polarity; P:positive regulation of cell morphogenesis; P:positive regulation of neuron projection development; P:neuron remodeling; P:Cdc42 protein signal transduction; P:positive regulation of neuron differentiation; P:positive regulation of collateral sprouting; P:cell di…	EC:3.6.1.15	Nucleoside-triphosphate phosphatase	PR00449 (PRINTS); IPR005225 (NCBIFAM); IPR027417 (G3DSA:3.40.50.GENE3D); IPR001806 (PFAM); IPR003578 (PANTHER); PS51419 (PROSITE_PROFILES); IPR001806 (PROSITE_PROFILES); PS51420 (PROSITE_PROFILES); cd00157 (CDD); IPR027417 (SUPERFAMILY)	P:GO:0007264; F:GO:0003924; F:GO:0005525; F:GO:0019901	P:small GTPase-mediated signal transduction; F:GTPase activity; F:GTP binding; F:protein kinase binding
	442	[INTERPRO, BLASTED]	g335.t1	OHT14895.1hypothetical protein TRFO_14687	2	0	75.06						no IPS match	no IPS match	no IPS match
	449	[INTERPRO, BLASTED]	g335.t2	OHT14895.1hypothetical protein TRFO_14687	2	0	75.06						no IPS match	no IPS match	no IPS match
	199	[INTERPRO, BLASTED]	g336.t1	EAX89357.1hypothetical protein TVAG_144050	2	7.69e-05	52.13						mobidb-lite (MOBIDB_LITE); mobidb-lite (MOBIDB_LITE); mobidb-lite (MOBIDB_LITE)	no GO terms	no GO terms
	202	[INTERPRO, BLASTED]	g336.t2	EAX89357.1hypothetical protein TVAG_144050	2	8.06e-05	52.13						mobidb-lite (MOBIDB_LITE); mobidb-lite (MOBIDB_LITE); mobidb-lite (MOBIDB_LITE); mobidb-lite (MOBIDB_LITE)	no GO terms	no GO terms
	114	[INTERPRO, NO-BLAST]	g337.t1	-									mobidb-lite (MOBIDB_LITE)	no GO terms	no GO terms
	127	[INTERPRO, NO-BLAST]	g337.t2	-									no IPS match	no IPS match	no IPS match
	1437	[INTERPRO, BLASTED, MAPPED, ANNOTATED]	g338.t1	OHT14894.1hypothetical protein TRFO_14685	20	0	53	6	P:GO:0000160; F:GO:0000155; C:GO:0016020	P:phosphorelay signal transduction system; F:phosphorelay sensor kinase activity; C:membrane	EC:2.7.3; EC:2.7.13.3	Transferring phosphorus-containing groups; Histidine kinase	IPR004358 (PRINTS); IPR003661 (PFAM); IPR003594 (PFAM); G3DSA:1.10.287.130 (GENE3D); IPR036890 (G3DSA:3.30.565.GENE3D); IPR001789 (PFAM); G3DSA:3.40.50.2300 (GENE3D); PIRSR026389-1 (PIRSR); PIRSR026389-4 (PIRSR); PIRSR002937-1 (PIRSR); PTHR45339 (PANTHER); IPR005467 (PROSITE_PROFILES); IPR001789 (PROSITE_PROFILES); cd17546 (CDD); IPR003661 (CDD); IPR036097 (SUPERFAMILY); IPR036890 (SUPERFAMILY); …	P:GO:0000160; P:GO:0007165; P:GO:0016310; F:GO:0000155; F:GO:0016772	P:phosphorelay signal transduction system; P:signal transduction; P:phosphorylation; F:phosphorelay sensor kinase activity; F:transferase activity, transferring phosphorus-containing groups
	1293	[INTERPRO, BLASTED, MAPPED, ANNOTATED]	g338.t2	OHT14894.1hypothetical protein TRFO_14685	20	0	53	6	P:GO:0000160; F:GO:0000155; C:GO:0016020	P:phosphorelay signal transduction system; F:phosphorelay sensor kinase activity; C:membrane	EC:2.7.3; EC:2.7.13.3	Transferring phosphorus-containing groups; Histidine kinase	IPR004358 (PRINTS); G3DSA:1.10.287.130 (GENE3D); IPR036890 (G3DSA:3.30.565.GENE3D); G3DSA:3.40.50.2300 (GENE3D); IPR001789 (PFAM); IPR003661 (PFAM); IPR003594 (PFAM); PIRSR002937-1 (PIRSR); PIRSR026389-1 (PIRSR); PIRSR026389-4 (PIRSR); PTHR45339 (PANTHER); IPR005467 (PROSITE_PROFILES); IPR001789 (PROSITE_PROFILES); cd17546 (CDD); IPR003661 (CDD); IPR011006 (SUPERFAMILY); IPR036890 (SUPERFAMILY); …	P:GO:0000160; P:GO:0007165; P:GO:0016310; F:GO:0000155; F:GO:0016772	P:phosphorelay signal transduction system; P:signal transduction; P:phosphorylation; F:phosphorelay sensor kinase activity; F:transferase activity, transferring phosphorus-containing groups
	90	[INTERPRO, BLASTED, MAPPED, ANNOTATED]	g339.t1	OHT01184.1Dynein light polypeptide 4, axonemal-related protein	3	8.76e-53	91.16	16	P:GO:0007017; P:GO:0007018; P:GO:0032781; P:GO:0051345; F:GO:0003777; F:GO:0008092; F:GO:0016887; F:GO:0045505; F:GO:0051959; C:GO:0005737; C:GO:0005874; C:GO:0005886; C:GO:0030286	P:microtubule-based process; P:microtubule-based movement; P:positive regulation of ATP-dependent activity; P:positive regulation of hydrolase activity; F:microtubule motor activity; F:cytoskeletal protein binding; F:ATP hydrolysis activity; F:dynein intermediate chain binding; F:dynein light intermediate chain binding; C:cytoplasm; C:microtubule; C:plasma membrane; C:dynein complex	EC:3.6.1.15	Nucleoside-triphosphate phosphatase	G3DSA:3.30.740.10:FF:000002 (FUNFAM); IPR037177 (G3DSA:3.30.740.GENE3D); IPR001372 (PFAM); IPR001372 (PANTHER); cd21453 (CDD); IPR037177 (SUPERFAMILY)	P:GO:0007017; C:GO:0030286	P:microtubule-based process; C:dynein complex
	403	[INTERPRO, BLASTED, MAPPED, ANNOTATED]	g340.t1	OHT14892.1DDE superfamily endonuclease containing protein	20	9.14e-301	53.94	6	F:GO:0003677; F:GO:0004519; C:GO:0005634	F:DNA binding; F:endonuclease activity; C:nucleus	EC:3.1	Acting on ester bonds	IPR004875 (PFAM); IPR050863 (PANTHER)	F:GO:0003676; F:GO:0003677; C:GO:0005634	F:nucleic acid binding; F:DNA binding; C:nucleus
	114	[INTERPRO, BLASTED, MAPPED]	g341.t1	KAH0792964.1histone-lysine N-methyltransferase SETMAR-like protein	20	3.67e-28	65.61	3	P:GO:0032259; F:GO:0003676; F:GO:0008168	P:methylation; F:nucleic acid binding; F:methyltransferase activity	EC:2.1.1.43	Transferring one-carbon groups	IPR036397 (G3DSA:3.30.420.GENE3D); IPR052709 (PANTHER)	F:GO:0003676	F:nucleic acid binding
	177	[INTERPRO, BLASTED, MAPPED]	g341.t2	KAH0792964.1histone-lysine N-methyltransferase SETMAR-like protein	20	1.1e-53	44.56	3	P:GO:0032259; F:GO:0003676; F:GO:0008168	P:methylation; F:nucleic acid binding; F:methyltransferase activity	EC:2.1.1.43	Transferring one-carbon groups	IPR036397 (G3DSA:3.30.420.GENE3D); IPR036397 (G3DSA:3.30.420.GENE3D); IPR052709 (PANTHER)	P:GO:0000729; P:GO:0006303; P:GO:0015074; P:GO:0031297; P:GO:0044774; F:GO:0000014; F:GO:0003676; F:GO:0003690; F:GO:0003697; F:GO:0042800; F:GO:0044547; F:GO:0046975; C:GO:0000793; C:GO:0005634; C:GO:0035861	P:DNA double-strand break processing; P:double-strand break repair via nonhomologous end joining; P:DNA integration; P:replication fork processing; P:mitotic DNA integrity checkpoint signaling; F:single-stranded DNA endodeoxyribonuclease activity; F:nucleic acid binding; F:double-stranded DNA binding; F:single-stranded DNA binding; F:histone H3K4 methyltransferase activity; F:DNA topoisomerase bi…
	479	[INTERPRO, BLASTED, MAPPED]	g342.t1	OHT14891.1hypothetical protein TRFO_14677	8	2.45e-136	58.01	1	F:GO:0003676	F:nucleic acid binding			no IPS match	no IPS match	no IPS match
	244	[INTERPRO, BLASTED, MAPPED, ANNOTATED]	g343.t1	OHT14890.1BTB/POZ domain containing protein	19	2.42e-175	57.32	6	P:GO:0022008; C:GO:0000932; C:GO:0005829	P:neurogenesis; C:P-body; C:cytosol			IPR011333 (G3DSA:3.30.710.GENE3D); IPR000210 (PFAM); PTHR45774 (PANTHER); IPR000210 (PROSITE_PROFILES); cd18186 (CDD); IPR011333 (SUPERFAMILY)	P:GO:0022008; F:GO:0005515; C:GO:0000932; C:GO:0005829	P:neurogenesis; F:protein binding; C:P-body; C:cytosol
	400	[INTERPRO, BLASTED, MAPPED, ANNOTATED]	g344.t1	OHT14889.1CAMK family protein kinase	20	2.63e-262	61.87	8	P:GO:0035556; F:GO:0004674; F:GO:0005524; C:GO:0005737	P:intracellular signal transduction; F:protein serine/threonine kinase activity; F:ATP binding; C:cytoplasm	EC:2.7.11.1	Non-specific serine/threonine protein kinase	G3DSA:1.10.510.10:FF:000571 (FUNFAM); G3DSA:1.10.510.10 (GENE3D); IPR000719 (PFAM); PIRSR500947-50 (PIRSR); PIRSR628788-1 (PIRSR); PIRSR038172-1 (PIRSR); PIRSR000552-1 (PIRSR); PIRSR500948-1 (PIRSR); PIRSR037393-1 (PIRSR); PIRSR037568-1 (PIRSR); PIRSR000617-1 (PIRSR); PIRSR000632-1 (PIRSR); PIRSR000636-1 (PIRSR); PIRSR038189-2 (PIRSR); PIRSR000604-1 (PIRSR); PIRSR037993-1 (PIRSR); PIRSR500951-1 (…	P:GO:0006468; P:GO:0035556; F:GO:0004672; F:GO:0004674; F:GO:0005524; C:GO:0005737	P:protein phosphorylation; P:intracellular signal transduction; F:protein kinase activity; F:protein serine/threonine kinase activity; F:ATP binding; C:cytoplasm
	389	[INTERPRO, BLASTED, ANNOTATED]	g345.t1	OHT14888.1F5/8 type C domain containing protein	20	6.52e-287	56.3	6	P:GO:0030162; P:GO:0043161; P:GO:0044248; F:GO:0031625; C:GO:0005737; C:GO:0019005	P:regulation of proteolysis; P:proteasome-mediated ubiquitin-dependent protein catabolic process; P:cellular catabolic process; F:ubiquitin protein ligase binding; C:cytoplasm; C:SCF ubiquitin ligase complex			G3DSA:2.60.120.260 (GENE3D); IPR008979 (SUPERFAMILY)	no GO terms	no GO terms
	345	[INTERPRO, BLASTED, MAPPED, ANNOTATED]	g346.t1	OHT14887.1hypothetical protein TRFO_14671	1	1.02e-254	100	6	P:GO:0035735; C:GO:0005930; C:GO:0036064; C:GO:0097542; C:GO:0097729; C:GO:1990900	P:intraciliary transport involved in cilium assembly; C:axoneme; C:ciliary basal body; C:ciliary tip; C:9+2 motile cilium; C:ciliary pocket collar			IPR001680 (PFAM); IPR015943 (G3DSA:2.130.10.GENE3D); PS50294 (PROSITE_PROFILES); IPR001680 (PROSITE_PROFILES); IPR036322 (SUPERFAMILY)	F:GO:0005515	F:protein binding
	419	[INTERPRO, BLASTED, MAPPED, ANNOTATED]	g347.t1	OHT14886.1CMGC family protein kinase	20	5.7e-229	51.52	4	F:GO:0004672; F:GO:0005524	F:protein kinase activity; F:ATP binding	EC:2.7.1	Transferring phosphorus-containing groups	G3DSA:3.30.200.20 (GENE3D); G3DSA:1.10.510.10 (GENE3D); IPR000719 (PFAM); PIRSR037568-1 (PIRSR); PIRSR000604-1 (PIRSR); PIRSR630616-1 (PIRSR); PIRSR000606-51 (PIRSR); PIRSR000636-2 (PIRSR); PIRSR630616-2 (PIRSR); PIRSR000552-1 (PIRSR); PIRSR000556-1 (PIRSR); PIRSR037281-1 (PIRSR); PIRSR038172-2 (PIRSR); PIRSR000628-2 (PIRSR); PIRSR038165-50 (PIRSR); PIRSR000605-51 (PIRSR); PIRSR000666-1 (PIRSR); …	P:GO:0006468; P:GO:0018105; P:GO:0018107; P:GO:0045893; F:GO:0003713; F:GO:0004672; F:GO:0004674; F:GO:0005524; C:GO:0005634	P:protein phosphorylation; P:peptidyl-serine phosphorylation; P:peptidyl-threonine phosphorylation; P:positive regulation of DNA-templated transcription; F:transcription coactivator activity; F:protein kinase activity; F:protein serine/threonine kinase activity; F:ATP binding; C:nucleus
	419	[INTERPRO, BLASTED, MAPPED, ANNOTATED]	g348.t1	OHT14885.1Calreticulin family protein	20	2.17e-266	62.07	13	P:GO:0006457; P:GO:0006911; P:GO:0036503; P:GO:0051707; F:GO:0005509; F:GO:0051082; C:GO:0005788; C:GO:0005789	P:protein folding; P:phagocytosis, engulfment; P:ERAD pathway; P:response to other organism; F:calcium ion binding; F:unfolded protein binding; C:endoplasmic reticulum lumen; C:endoplasmic reticulum membrane			IPR001580 (PRINTS); IPR009033 (G3DSA:2.10.250.GENE3D); G3DSA:2.60.120.200 (GENE3D); IPR001580 (PFAM); PIRSR002356-3 (PIRSR); mobidb-lite (MOBIDB_LITE); mobidb-lite (MOBIDB_LITE); IPR001580 (PANTHER); IPR013320 (SUPERFAMILY)	P:GO:0006457; P:GO:0030433; F:GO:0005509; F:GO:0005515; F:GO:0051082; C:GO:0005783; C:GO:0005789	P:protein folding; P:obsolete ubiquitin-dependent ERAD pathway; F:calcium ion binding; F:protein binding; F:unfolded protein binding; C:endoplasmic reticulum; C:endoplasmic reticulum membrane
	1145	[INTERPRO, BLASTED, MAPPED, ANNOTATED]	g349.t1	OHT14884.1Beta-galactosidase	9	0	60.87	9	P:GO:0005990; P:GO:0044248; F:GO:0004565; F:GO:0030246; C:GO:0009341	P:lactose catabolic process; P:cellular catabolic process; F:beta-galactosidase activity; F:carbohydrate binding; C:beta-galactosidase complex	EC:3.2.1.23	Beta-galactosidase	IPR006101 (PRINTS); IPR004199 (PFAM); IPR032312 (PFAM); G3DSA:3.20.20.80 (GENE3D); G3DSA:2.60.120.260 (GENE3D); IPR006103 (PFAM); IPR014718 (G3DSA:2.70.98.GENE3D); IPR013783 (G3DSA:2.60.40.GENE3D); IPR013783 (G3DSA:2.60.40.GENE3D); IPR006104 (PFAM); IPR006102 (PFAM); IPR050347 (PANTHER); IPR036156 (SUPERFAMILY); IPR008979 (SUPERFAMILY); IPR011013 (SUPERFAMILY); IPR036156 (SUPERFAMILY); IPR017853 …	P:GO:0005975; P:GO:0005990; F:GO:0003824; F:GO:0004553; F:GO:0004565; F:GO:0030246; C:GO:0009341	P:carbohydrate metabolic process; P:lactose catabolic process; F:catalytic activity; F:hydrolase activity, hydrolyzing O-glycosyl compounds; F:beta-galactosidase activity; F:carbohydrate binding; C:beta-galactosidase complex
	432	[INTERPRO, BLASTED]	g350.t1	OHT14883.1hypothetical protein TRFO_14666	3	2.9e-289	63.5						no IPS match	no IPS match	no IPS match
	1033	[INTERPRO, BLASTED, MAPPED, ANNOTATED]	g351.t1	OHT14882.1hypothetical protein TRFO_14665	20	0	49.04	6	P:GO:0007029; C:GO:0005783; C:GO:0016020	P:endoplasmic reticulum organization; C:endoplasmic reticulum; C:membrane			IPR007735 (PFAM); IPR039797 (PANTHER)	C:GO:0016020	C:membrane
	741	[INTERPRO, BLASTED, MAPPED]	g352.t1	OHT14881.1hypothetical protein TRFO_14664	2	1.33e-19	51.17	5	P:GO:0007165; F:GO:0004672; F:GO:0005524; F:GO:0016301; C:GO:0005737	P:signal transduction; F:protein kinase activity; F:ATP binding; F:kinase activity; C:cytoplasm			IPR011990 (G3DSA:1.25.40.GENE3D); IPR011990 (G3DSA:1.25.40.GENE3D); IPR006597 (PFAM); mobidb-lite (MOBIDB_LITE); IPR050767 (PANTHER); SSF81901 (SUPERFAMILY); IPR011009 (SUPERFAMILY); SSF81901 (SUPERFAMILY)	F:GO:0005515	F:protein binding
	599	[INTERPRO, BLASTED]	g353.t1	OHT14880.1hypothetical protein TRFO_14663	11	0	55.4						mobidb-lite (MOBIDB_LITE); mobidb-lite (MOBIDB_LITE); mobidb-lite (MOBIDB_LITE); mobidb-lite (MOBIDB_LITE)	no GO terms	no GO terms
	428	[INTERPRO, BLASTED, MAPPED, ANNOTATED]	g354.t1	OHT14879.1AGC family protein kinase	20	0	60.64	20	P:GO:0007017; P:GO:0007059; P:GO:0016043; P:GO:0050794; F:GO:0004674; F:GO:0005524; C:GO:0005634; C:GO:0005813; C:GO:0044732; C:GO:0055028	P:microtubule-based process; P:chromosome segregation; P:cellular component organization; P:regulation of cellular process; F:protein serine/threonine kinase activity; F:ATP binding; C:nucleus; C:centrosome; C:mitotic spindle pole body; C:cortical microtubule	EC:2.7.11.1	Non-specific serine/threonine protein kinase	G3DSA:1.10.510.10:FF:000571 (FUNFAM); G3DSA:1.10.510.10 (GENE3D); IPR000719 (PFAM); PIRSR500950-50 (PIRSR); PIRSR500948-2 (PIRSR); PIRSR000617-1 (PIRSR); PIRSR000559-1 (PIRSR); PIRSR000551-50 (PIRSR); PIRSR000604-2 (PIRSR); PIRSR037393-2 (PIRSR); PIRSR637770-2 (PIRSR); PIRSR038189-2 (PIRSR); PIRSR500951-2 (PIRSR); PIRSR000550-1 (PIRSR); PIRSR000632-2 (PIRSR); PIRSR500951-1 (PIRSR); PIRSR037993-1 …	P:GO:0006468; F:GO:0004672; F:GO:0004674; F:GO:0005524	P:protein phosphorylation; F:protein kinase activity; F:protein serine/threonine kinase activity; F:ATP binding
	3534	[INTERPRO, BLASTED]	g355.t1	OHS99290.1hypothetical protein TRFO_34334	20	0	52.62						IPR008160 (PFAM); IPR043128 (G3DSA:3.30.70.GENE3D); IPR000477 (PFAM); mobidb-lite (MOBIDB_LITE); mobidb-lite (MOBIDB_LITE); mobidb-lite (MOBIDB_LITE); mobidb-lite (MOBIDB_LITE); mobidb-lite (MOBIDB_LITE); mobidb-lite (MOBIDB_LITE); mobidb-lite (MOBIDB_LITE); mobidb-lite (MOBIDB_LITE); mobidb-lite (MOBIDB_LITE); mobidb-lite (MOBIDB_LITE); mobidb-lite (MOBIDB_LITE); mobidb-lite (MOBIDB_LITE); mobid…	P:GO:0030198; F:GO:0030020; C:GO:0005615; C:GO:0031012; C:GO:0062023	P:extracellular matrix organization; F:extracellular matrix structural constituent conferring tensile strength; C:extracellular space; C:extracellular matrix; C:collagen-containing extracellular matrix
	3208	[INTERPRO, BLASTED]	g355.t2	OHS99290.1hypothetical protein TRFO_34334	20	0	52.62						IPR043128 (G3DSA:3.30.70.GENE3D); IPR000477 (PFAM); mobidb-lite (MOBIDB_LITE); mobidb-lite (MOBIDB_LITE); mobidb-lite (MOBIDB_LITE); mobidb-lite (MOBIDB_LITE); mobidb-lite (MOBIDB_LITE); mobidb-lite (MOBIDB_LITE); mobidb-lite (MOBIDB_LITE); mobidb-lite (MOBIDB_LITE); mobidb-lite (MOBIDB_LITE); mobidb-lite (MOBIDB_LITE); mobidb-lite (MOBIDB_LITE); mobidb-lite (MOBIDB_LITE); mobidb-lite (MOBIDB_LIT…	no GO terms	no GO terms
	408	[INTERPRO, BLASTED, MAPPED, ANNOTATED]	g356.t1	OHT11475.1histidine acid phosphatase	20	3.52e-298	54.75	8	P:GO:0007040; F:GO:0003993; F:GO:0050308; C:GO:0005764	P:lysosome organization; F:acid phosphatase activity; F:sugar-phosphatase activity; C:lysosome	EC:3.1.3.23	Sugar-phosphatase	IPR000560 (PFAM); IPR029033 (G3DSA:3.40.50.GENE3D); IPR050645 (PANTHER); IPR000560 (CDD); IPR029033 (SUPERFAMILY)	P:GO:0016311; F:GO:0016791	P:dephosphorylation; F:phosphatase activity
	331	[INTERPRO, BLASTED, MAPPED]	g357.t1	XP_001316506.1nucleoporin domain family	1	4.74e-25	47.81	6	P:GO:0035735; C:GO:0005930; C:GO:0036064; C:GO:0097542; C:GO:0097729; C:GO:1990900	P:intraciliary transport involved in cilium assembly; C:axoneme; C:ciliary basal body; C:ciliary tip; C:9+2 motile cilium; C:ciliary pocket collar			IPR015943 (G3DSA:2.130.10.GENE3D); IPR050630 (PANTHER); IPR036322 (SUPERFAMILY)	F:GO:0005515	F:protein binding
	455	[INTERPRO, BLASTED]	g358.t1	OHT11476.1hypothetical protein TRFO_19010	6	0	58.65						mobidb-lite (MOBIDB_LITE); mobidb-lite (MOBIDB_LITE); mobidb-lite (MOBIDB_LITE); mobidb-lite (MOBIDB_LITE)	no GO terms	no GO terms
	439	[INTERPRO, BLASTED, MAPPED]	g359.t1	OHT11477.1hypothetical protein TRFO_19011	19	0	51.44	2	F:GO:0019888; F:GO:0019903	F:protein phosphatase regulator activity; F:protein phosphatase binding			no IPS match	no IPS match	no IPS match
	635	[INTERPRO, BLASTED, MAPPED, ANNOTATED]	g360.t1	OHT11478.1hypothetical protein TRFO_19012	20	0	60.25	2	C:GO:0016020	C:membrane			no IPS match	no IPS match	no IPS match
	389	[INTERPRO, BLASTED, MAPPED, ANNOTATED]	g361.t1	OHT11481.1hypothetical protein TRFO_19015	3	3.5e-266	64.5	1	C:GO:0016020	C:membrane			no IPS match	no IPS match	no IPS match
	248	[INTERPRO, BLASTED, MAPPED]	g362.t1	OHT11482.1Serine/threonine-protein kinase Sgk2	20	1.61e-125	58.91	6	P:GO:0035556; F:GO:0004674; F:GO:0005524; F:GO:0106310; C:GO:0005634; C:GO:0005737	P:intracellular signal transduction; F:protein serine/threonine kinase activity; F:ATP binding; F:protein serine kinase activity; C:nucleus; C:cytoplasm			G3DSA:2.30.29.30:FF:000350 (FUNFAM); G3DSA:1.10.510.10 (GENE3D); IPR011993 (G3DSA:2.30.29.GENE3D); IPR001849 (PFAM); PTHR24351 (PANTHER); IPR001849 (PROSITE_PROFILES); IPR000961 (PROSITE_PROFILES); cd00821 (CDD); SSF50729 (SUPERFAMILY); IPR011009 (SUPERFAMILY)	P:GO:0006468; F:GO:0004674; F:GO:0005524	P:protein phosphorylation; F:protein serine/threonine kinase activity; F:ATP binding
	467	[INTERPRO, BLASTED, MAPPED, ANNOTATED]	g362.t2	OHT11482.1Serine/threonine-protein kinase Sgk2	20	0	67.87	10	P:GO:0035556; F:GO:0004674; F:GO:0005524; C:GO:0005634; C:GO:0005737	P:intracellular signal transduction; F:protein serine/threonine kinase activity; F:ATP binding; C:nucleus; C:cytoplasm	EC:2.7.11.1	Non-specific serine/threonine protein kinase	G3DSA:3.30.200.20:FF:000771 (FUNFAM); G3DSA:1.10.510.10:FF:000008 (FUNFAM); G3DSA:2.30.29.30:FF:000350 (FUNFAM); IPR011993 (G3DSA:2.30.29.GENE3D); IPR000719 (PFAM); G3DSA:1.10.510.10 (GENE3D); IPR001849 (PFAM); G3DSA:3.30.200.20 (GENE3D); PIRSR000556-2 (PIRSR); PIRSR000661-51 (PIRSR); PIRSR000619-1 (PIRSR); PIRSR500947-50 (PIRSR); PIRSR000620-2 (PIRSR); PIRSR038172-2 (PIRSR); PIRSR630220-1 (PIRSR…	P:GO:0006468; F:GO:0004672; F:GO:0004674; F:GO:0005524; C:GO:0005634; C:GO:0005737	P:protein phosphorylation; F:protein kinase activity; F:protein serine/threonine kinase activity; F:ATP binding; C:nucleus; C:cytoplasm
	1553	[INTERPRO, BLASTED, MAPPED, ANNOTATED]	g363.t1	OHT10266.1hypothetical protein TRFO_04284	20	0	46.05	2	P:GO:0007165	P:signal transduction			IPR000014 (PFAM); IPR001054 (PFAM); G3DSA:3.30.450.20 (GENE3D); IPR029787 (G3DSA:3.30.70.GENE3D); IPR000014 (NCBIFAM); PTHR45655 (PANTHER); IPR001054 (PROSITE_PROFILES); IPR000014 (PROSITE_PROFILES); IPR000014 (CDD); IPR029787 (SUPERFAMILY); IPR035965 (SUPERFAMILY)	P:GO:0009190; P:GO:0019934; P:GO:0035556; P:GO:0070482; F:GO:0004383; C:GO:0008074	P:cyclic nucleotide biosynthetic process; P:cGMP-mediated signaling; P:intracellular signal transduction; P:response to oxygen levels; F:guanylate cyclase activity; C:guanylate cyclase complex, soluble
	1046	[INTERPRO, BLASTED, MAPPED, ANNOTATED]	g364.t1	OHT11483.1hypothetical protein TRFO_19017	20	0	50.2	4	P:GO:0006508; F:GO:0004252	P:proteolysis; F:serine-type endopeptidase activity	EC:3.4.21	Acting on peptide bonds (peptidases)	IPR015500 (PRINTS); IPR036852 (G3DSA:3.40.50.GENE3D); G3DSA:2.60.120.380 (GENE3D); IPR036852 (G3DSA:3.40.50.GENE3D); IPR000209 (PFAM); PIRSR615500-1 (PIRSR); IPR051048 (PANTHER); PS51892 (PROSITE_PROFILES); IPR034058 (CDD); IPR036852 (SUPERFAMILY); IPR008979 (SUPERFAMILY)	P:GO:0006508; F:GO:0004252; F:GO:0008236	P:proteolysis; F:serine-type endopeptidase activity; F:serine-type peptidase activity
	364	[INTERPRO, BLASTED, MAPPED, ANNOTATED]	g365.t1	OHT11485.1hypothetical protein TRFO_19021	2	7.36e-158	78	12	P:GO:0031440; P:GO:0033621; P:GO:0044248; P:GO:0072423; F:GO:0003729; F:GO:0046982; F:GO:1901363; C:GO:0005654; C:GO:0005730; C:GO:0005847	P:regulation of mRNA 3'-end processing; P:nuclear-transcribed mRNA catabolic process, meiosis-specific transcripts; P:cellular catabolic process; P:response to DNA damage checkpoint signaling; F:mRNA binding; F:protein heterodimerization activity; F:heterocyclic compound binding; C:nucleoplasm; C:nucleolus; C:mRNA cleavage and polyadenylation specificity factor complex			IPR000504 (PFAM); IPR012677 (G3DSA:3.30.70.GENE3D); mobidb-lite (MOBIDB_LITE); mobidb-lite (MOBIDB_LITE); mobidb-lite (MOBIDB_LITE); mobidb-lite (MOBIDB_LITE); mobidb-lite (MOBIDB_LITE); mobidb-lite (MOBIDB_LITE); mobidb-lite (MOBIDB_LITE); IPR051945 (PANTHER); IPR000504 (PROSITE_PROFILES); cd00590 (CDD); IPR035979 (SUPERFAMILY)	F:GO:0003676; F:GO:0003723; F:GO:0003729	F:nucleic acid binding; F:RNA binding; F:mRNA binding
	1081	[INTERPRO, BLASTED, MAPPED, ANNOTATED]	g366.t1	OHT11486.1hypothetical protein TRFO_19022	20	0	46.5	8	P:GO:0031647; F:GO:0004843; C:GO:0005634; C:GO:0005829	P:regulation of protein stability; F:cysteine-type deubiquitinase activity; C:nucleus; C:cytosol	EC:3.4.19.12	Ubiquitinyl hydrolase 1	IPR029346 (PFAM); G3DSA:3.90.70.10 (GENE3D); IPR001394 (PFAM); IPR050164 (PANTHER); IPR028889 (PROSITE_PROFILES); IPR038765 (SUPERFAMILY)	P:GO:0016579; P:GO:0031647; F:GO:0004843; C:GO:0005634; C:GO:0005829	P:protein deubiquitination; P:regulation of protein stability; F:cysteine-type deubiquitinase activity; C:nucleus; C:cytosol
	1015	[INTERPRO, BLASTED, MAPPED, ANNOTATED]	g366.t2	OHT11486.1hypothetical protein TRFO_19022	20	0	46.5	8	P:GO:0031647; F:GO:0004843; C:GO:0005634; C:GO:0005829	P:regulation of protein stability; F:cysteine-type deubiquitinase activity; C:nucleus; C:cytosol	EC:3.4.19.12	Ubiquitinyl hydrolase 1	G3DSA:3.90.70.10 (GENE3D); IPR001394 (PFAM); IPR029346 (PFAM); IPR050164 (PANTHER); IPR028889 (PROSITE_PROFILES); IPR038765 (SUPERFAMILY)	P:GO:0016579; P:GO:0031647; F:GO:0004843; C:GO:0005634; C:GO:0005829	P:protein deubiquitination; P:regulation of protein stability; F:cysteine-type deubiquitinase activity; C:nucleus; C:cytosol
	1223	[INTERPRO, BLASTED, MAPPED, ANNOTATED]	g367.t1	OHT11487.1hypothetical protein TRFO_19023	20	0	51.22	10	P:GO:0019933; P:GO:0030587; F:GO:0004115; F:GO:0046872; C:GO:0016020	P:cAMP-mediated signaling; P:sorocarp development; F:3',5'-cyclic-AMP phosphodiesterase activity; F:metal ion binding; C:membrane	EC:3.1.4.17; EC:3.1.4.53	3',5'-cyclic-nucleotide phosphodiesterase; 3',5'-cyclic-AMP phosphodiesterase	IPR023088 (PRINTS); IPR029016 (G3DSA:3.30.450.GENE3D); IPR036971 (G3DSA:1.10.1300.GENE3D); IPR002073 (PFAM); IPR029016 (G3DSA:3.30.450.GENE3D); PIRSR623088-3 (PIRSR); PIRSR623088-1 (PIRSR); mobidb-lite (MOBIDB_LITE); mobidb-lite (MOBIDB_LITE); mobidb-lite (MOBIDB_LITE); PTHR11347 (PANTHER); IPR002073 (PROSITE_PROFILES); IPR003607 (CDD); SSF55781 (SUPERFAMILY); SSF109604 (SUPERFAMILY)	P:GO:0007165; F:GO:0004114; F:GO:0008081	P:signal transduction; F:3',5'-cyclic-nucleotide phosphodiesterase activity; F:phosphoric diester hydrolase activity
	822	[INTERPRO, BLASTED, MAPPED, ANNOTATED]	g368.t1	OHT11488.1protein phosphatase 2C	20	0	54.42	2	P:GO:0007165	P:signal transduction			PR00019 (PRINTS); G3DSA:3.60.40.10:FF:000035 (FUNFAM); IPR001932 (PFAM); IPR032675 (G3DSA:3.80.10.GENE3D); IPR032675 (G3DSA:3.80.10.GENE3D); IPR032675 (G3DSA:3.80.10.GENE3D); IPR036457 (G3DSA:3.60.40.GENE3D); IPR050715 (PANTHER); IPR001611 (PROSITE_PROFILES); IPR001932 (PROSITE_PROFILES); IPR001611 (PROSITE_PROFILES); IPR001611 (PROSITE_PROFILES); IPR001611 (PROSITE_PROFILES); IPR001611 (PROSITE_…	P:GO:0007165; F:GO:0005515	P:signal transduction; F:protein binding
	358	[INTERPRO, BLASTED, MAPPED, ANNOTATED]	g369.t1	OHT11491.1Alpha-(1,3)-fucosyltransferase	5	2.68e-277	64.19	14	P:GO:0006486; P:GO:0006672; P:GO:0009312; P:GO:0009988; P:GO:0036065; P:GO:0042355; F:GO:0017060; F:GO:0018392; F:GO:0046920; C:GO:0000139; C:GO:0032580	P:protein glycosylation; P:ceramide metabolic process; P:oligosaccharide biosynthetic process; P:cell-cell recognition; P:fucosylation; P:L-fucose catabolic process; F:3-galactosyl-N-acetylglucosaminide 4-alpha-L-fucosyltransferase activity; F:glycoprotein 3-alpha-L-fucosyltransferase activity; F:alpha-(1->3)-fucosyltransferase activity; C:Golgi membrane; C:Golgi cisterna membrane	EC:2.4.1.214; EC:2.4.1.65	Glycoprotein 3-alpha-L-fucosyltransferase; 3-galactosyl-N-acetylglucosaminide 4-alpha-L-fucosyltransferase	G3DSA:3.40.50.11660:FF:000002 (FUNFAM); IPR001503 (PFAM); IPR038577 (G3DSA:3.40.50.GENE3D); IPR031481 (PFAM); IPR001503 (PANTHER); SSF53756 (SUPERFAMILY)	P:GO:0006486; P:GO:0036065; F:GO:0008417; F:GO:0046920; C:GO:0016020	P:protein glycosylation; P:fucosylation; F:fucosyltransferase activity; F:alpha-(1->3)-fucosyltransferase activity; C:membrane
	1321	[INTERPRO, BLASTED, MAPPED, ANNOTATED]	g370.t1	OHT11492.1hypothetical protein TRFO_19029	20	0	43.34	12	P:GO:0016567; P:GO:0071596; F:GO:0008270; F:GO:0061630; C:GO:0000151; C:GO:0005737	P:protein ubiquitination; P:ubiquitin-dependent protein catabolic process via the N-end rule pathway; F:zinc ion binding; F:ubiquitin protein ligase activity; C:ubiquitin ligase complex; C:cytoplasm	EC:2.3.2	Acyltransferases	G3DSA:2.10.110.30:FF:000002 (FUNFAM); IPR003126 (PFAM); G3DSA:2.10.110.30 (GENE3D); mobidb-lite (MOBIDB_LITE); mobidb-lite (MOBIDB_LITE); IPR039164 (PANTHER); IPR003126 (PROSITE_PROFILES); cd19670 (CDD)	P:GO:0016567; P:GO:0071596; F:GO:0008270; F:GO:0061630; C:GO:0000151; C:GO:0005737	P:protein ubiquitination; P:ubiquitin-dependent protein catabolic process via the N-end rule pathway; F:zinc ion binding; F:ubiquitin protein ligase activity; C:ubiquitin ligase complex; C:cytoplasm
	1384	[INTERPRO, BLASTED, MAPPED, ANNOTATED]	g371.t1	OHT11493.1hypothetical protein TRFO_19032	2	0	69.8	1	F:GO:0008017	F:microtubule binding			IPR038209 (G3DSA:3.10.20.GENE3D); mobidb-lite (MOBIDB_LITE); mobidb-lite (MOBIDB_LITE); mobidb-lite (MOBIDB_LITE); mobidb-lite (MOBIDB_LITE); mobidb-lite (MOBIDB_LITE); mobidb-lite (MOBIDB_LITE); mobidb-lite (MOBIDB_LITE); mobidb-lite (MOBIDB_LITE); mobidb-lite (MOBIDB_LITE); mobidb-lite (MOBIDB_LITE); mobidb-lite (MOBIDB_LITE); mobidb-lite (MOBIDB_LITE); IPR014797 (PROSITE_PROFILES)	F:GO:0008017	F:microtubule binding
	554	[INTERPRO, BLASTED]	g372.t1	OHT11494.1hypothetical protein TRFO_19033	11	0	50.52						no IPS match	no IPS match	no IPS match
	941	[INTERPRO, BLASTED, MAPPED, ANNOTATED]	g373.t1	OHT11495.1hypothetical protein TRFO_19034	20	0	53.24	6	P:GO:0007265; F:GO:0005085; C:GO:0005886	P:Ras protein signal transduction; F:guanyl-nucleotide exchange factor activity; C:plasma membrane			G3DSA:1.20.870.10 (GENE3D); IPR036964 (G3DSA:1.10.840.GENE3D); IPR001895 (PFAM); IPR008937 (PANTHER); IPR000651 (PROSITE_PROFILES); IPR001895 (PROSITE_PROFILES); IPR023578 (SUPERFAMILY)	P:GO:0007264; F:GO:0005085	P:small GTPase-mediated signal transduction; F:guanyl-nucleotide exchange factor activity
	380	[INTERPRO, BLASTED, MAPPED, ANNOTATED]	g374.t1	OHT11496.1oxidoreductase, FAD/FMN-binding family protein	20	7.57e-286	58.85	4	F:GO:0010181; F:GO:0016491	F:FMN binding; F:oxidoreductase activity	EC:1	Oxidoreductases	IPR013785 (G3DSA:3.20.20.GENE3D); IPR001155 (PFAM); IPR051799 (PANTHER); SSF51395 (SUPERFAMILY)	F:GO:0010181; F:GO:0016491	F:FMN binding; F:oxidoreductase activity
	249	[INTERPRO, BLASTED]	g375.t1	OHT11497.1hypothetical protein TRFO_19036	4	2.16e-158	65.73						no IPS match	no IPS match	no IPS match
	283	[INTERPRO, BLASTED, MAPPED, ANNOTATED]	g376.t1	OHT11498.1putative palmitoyltransferase ZDHHC12	9	2.8e-189	54.27	5	P:GO:0006612; F:GO:0019706; C:GO:0005783; C:GO:0005794; C:GO:0016020	P:protein targeting to membrane; F:protein-cysteine S-palmitoyltransferase activity; C:endoplasmic reticulum; C:Golgi apparatus; C:membrane	EC:2.3.1.225	Protein S-acyltransferase	IPR001594 (PFAM); PTHR22883 (PANTHER); PS50216 (PROSITE_PROFILES)	P:GO:0006612; P:GO:0018230; F:GO:0016409; F:GO:0019706; C:GO:0005783; C:GO:0005794	P:protein targeting to membrane; P:peptidyl-L-cysteine S-palmitoylation; F:palmitoyltransferase activity; F:protein-cysteine S-palmitoyltransferase activity; C:endoplasmic reticulum; C:Golgi apparatus
	252	[INTERPRO, BLASTED]	g377.t1	OHT11499.1hypothetical protein TRFO_19038	2	1.06e-173	74.1						no IPS match	no IPS match	no IPS match
	591	[INTERPRO, BLASTED, MAPPED, ANNOTATED]	g378.t1	OHT11500.1flagellar protofilament ribbon protein	20	0	63.22	28	P:GO:0000281; P:GO:0006874; P:GO:0007052; P:GO:0010975; P:GO:0021795; P:GO:0040011; P:GO:0043065; P:GO:0051302; P:GO:0051674; P:GO:0060285; P:GO:0065008; F:GO:0043014; C:GO:0000922; C:GO:0005813; C:GO:0005874; C:GO:0005930; C:GO:0031514; C:GO:0043025; C:GO:0072686	P:mitotic cytokinesis; P:intracellular calcium ion homeostasis; P:mitotic spindle organization; P:regulation of neuron projection development; P:cerebral cortex cell migration; P:locomotion; P:positive regulation of apoptotic process; P:regulation of cell division; P:localization of cell; P:cilium-dependent cell motility; P:regulation of biological quality; F:alpha-tubulin binding; C:spindle pole…			G3DSA:2.30.29.170:FF:000004 (FUNFAM); G3DSA:2.30.29.170:FF:000002 (FUNFAM); G3DSA:2.30.29.170 (GENE3D); IPR006602 (PFAM); IPR040193 (PANTHER); IPR006602 (PROSITE_PROFILES); IPR006602 (PROSITE_PROFILES); IPR006602 (PROSITE_PROFILES)	P:GO:0000281; P:GO:0007052; P:GO:0060285; F:GO:0043014; C:GO:0005930; C:GO:0072686	P:mitotic cytokinesis; P:mitotic spindle organization; P:cilium-dependent cell motility; F:alpha-tubulin binding; C:axoneme; C:mitotic spindle
	469	[INTERPRO, BLASTED, MAPPED, ANNOTATED]	g379.t1	OHT11501.1hypothetical protein TRFO_19043	20	2.97e-108	57.19	24	P:GO:0006114; P:GO:0006915; P:GO:0016075; P:GO:0016310; P:GO:0016311; P:GO:0033864; P:GO:0042060; P:GO:0043097; P:GO:0044248; P:GO:0045944; P:GO:0072593; F:GO:0000287; F:GO:0003919; F:GO:0008531; F:GO:0016538; F:GO:0016787; F:GO:0043136; F:GO:1990738; C:GO:0005739; C:GO:0005829; C:GO:0016592	P:glycerol biosynthetic process; P:apoptotic process; P:rRNA catabolic process; P:phosphorylation; P:dephosphorylation; P:positive regulation of NAD(P)H oxidase activity; P:wound healing; P:pyrimidine nucleoside salvage; P:cellular catabolic process; P:positive regulation of transcription by RNA polymerase II; P:reactive oxygen species metabolic process; F:magnesium ion binding; F:FMN adenylyltra…	EC:2.7.1.26; EC:2.7.7.2; EC:3.1.3.96	Riboflavin kinase; FAD synthase; Pseudouridine 5'-phosphatase	IPR023214 (G3DSA:3.40.50.GENE3D); IPR041492 (PFAM); IPR006439 (NCBIFAM); IPR023198 (G3DSA:1.10.150.GENE3D); SFLDS00003 (SFLD); PIRSR610972-3 (PIRSR); SFLDG01129 (SFLD); PIRSR004682-1 (PIRSR); PIRSR610972-1 (PIRSR); PIRSR004682-4 (PIRSR); PIRSR610972-4 (PIRSR); PIRSR610972-2 (PIRSR); mobidb-lite (MOBIDB_LITE); mobidb-lite (MOBIDB_LITE); PTHR18901 (PANTHER); IPR036412 (SUPERFAMILY)	F:GO:0016791	F:phosphatase activity
	223	[INTERPRO, BLASTED, MAPPED, ANNOTATED]	g379.t2	OHT01624.1putative pseudouridine-5'-monophosphatase	20	8.24e-45	52.51	20	P:GO:0006114; P:GO:0006915; P:GO:0009893; P:GO:0016075; P:GO:0016310; P:GO:0016311; P:GO:0033864; P:GO:0042060; P:GO:0043097; P:GO:0044248; P:GO:0044249; P:GO:0072593; F:GO:0000287; F:GO:0003919; F:GO:0008531; F:GO:0016787; F:GO:0043136; F:GO:1990738; C:GO:0005739; C:GO:0005829	P:glycerol biosynthetic process; P:apoptotic process; P:positive regulation of metabolic process; P:rRNA catabolic process; P:phosphorylation; P:dephosphorylation; P:positive regulation of NAD(P)H oxidase activity; P:wound healing; P:pyrimidine nucleoside salvage; P:cellular catabolic process; P:cellular biosynthetic process; P:reactive oxygen species metabolic process; F:magnesium ion binding; F…	EC:2.7.1.26; EC:2.7.7.2; EC:3.1.3.96	Riboflavin kinase; FAD synthase; Pseudouridine 5'-phosphatase	IPR023214 (G3DSA:3.40.50.GENE3D); IPR006439 (NCBIFAM); IPR023198 (G3DSA:1.10.150.GENE3D); IPR041492 (PFAM); PIRSR610972-3 (PIRSR); SFLDG01129 (SFLD); PIRSR004682-1 (PIRSR); PIRSR610972-4 (PIRSR); SFLDS00003 (SFLD); PIRSR004682-4 (PIRSR); PIRSR610972-1 (PIRSR); PIRSR610972-2 (PIRSR); PTHR18901 (PANTHER); IPR036412 (SUPERFAMILY)	F:GO:0016791	F:phosphatase activity
	229	[INTERPRO, BLASTED, MAPPED, ANNOTATED]	g379.t3	OHT11501.1hypothetical protein TRFO_19043	5	2.52e-165	73.45	3	P:GO:0045944; F:GO:0016538; C:GO:0016592	P:positive regulation of transcription by RNA polymerase II; F:cyclin-dependent protein serine/threonine kinase regulator activity; C:mediator complex			G3DSA:1.10.472.10 (GENE3D); IPR043198 (PANTHER); IPR036915 (SUPERFAMILY); IPR036915 (SUPERFAMILY)	P:GO:0006357; P:GO:0045944; F:GO:0016538; C:GO:0005634; C:GO:0016592	P:regulation of transcription by RNA polymerase II; P:positive regulation of transcription by RNA polymerase II; F:cyclin-dependent protein serine/threonine kinase regulator activity; C:nucleus; C:mediator complex
	620	[INTERPRO, BLASTED, MAPPED, ANNOTATED]	g380.t1	OHT11502.1hypothetical protein TRFO_19045	8	0	79.95	22	P:GO:0006935; P:GO:0007283; P:GO:0008589; P:GO:0035264; P:GO:0035735; P:GO:0042073; P:GO:0044703; P:GO:0050906; P:GO:0060271; F:GO:0015631; C:GO:0005813; C:GO:0005929; C:GO:0030992; C:GO:0036064; C:GO:0045177; C:GO:0097225; C:GO:0097228; C:GO:0097542; C:GO:0097730	P:chemotaxis; P:spermatogenesis; P:regulation of smoothened signaling pathway; P:multicellular organism growth; P:intraciliary transport involved in cilium assembly; P:intraciliary transport; P:multi-organism reproductive process; P:detection of stimulus involved in sensory perception; P:cilium assembly; F:tubulin binding; C:centrosome; C:cilium; C:intraciliary transport particle B; C:ciliary bas…			IPR041146 (PFAM); IPR043016 (G3DSA:1.10.418.GENE3D); mobidb-lite (MOBIDB_LITE); mobidb-lite (MOBIDB_LITE); IPR029600 (PANTHER)	P:GO:0042073; P:GO:0060271; F:GO:0015631; C:GO:0005813; C:GO:0005929; C:GO:0030992	P:intraciliary transport; P:cilium assembly; F:tubulin binding; C:centrosome; C:cilium; C:intraciliary transport particle B
	1106	[INTERPRO, BLASTED, MAPPED, ANNOTATED]	g381.t1	OHT11503.1hypothetical protein TRFO_19046	20	0	47.53	6	P:GO:1904108; C:GO:0016020; C:GO:0097543	P:protein localization to ciliary inversin compartment; C:membrane; C:ciliary inversin compartment			IPR002110 (PFAM); IPR036770 (G3DSA:1.25.40.GENE3D); IPR036770 (G3DSA:1.25.40.GENE3D); IPR002110 (PFAM); IPR036770 (G3DSA:1.25.40.GENE3D); PTHR24178 (PANTHER); IPR002110 (PROSITE_PROFILES); IPR002110 (PROSITE_PROFILES); IPR002110 (PROSITE_PROFILES); PS50297 (PROSITE_PROFILES); PS50297 (PROSITE_PROFILES); PS50297 (PROSITE_PROFILES); IPR036770 (SUPERFAMILY); IPR036770 (SUPERFAMILY)	P:GO:1904108; F:GO:0005515; C:GO:0097543	P:protein localization to ciliary inversin compartment; F:protein binding; C:ciliary inversin compartment
	1098	[INTERPRO, BLASTED, MAPPED, ANNOTATED]	g381.t2	OHT11503.1hypothetical protein TRFO_19046	20	0	47.75	6	P:GO:1904108; C:GO:0016020; C:GO:0097543	P:protein localization to ciliary inversin compartment; C:membrane; C:ciliary inversin compartment			IPR002110 (PFAM); IPR036770 (G3DSA:1.25.40.GENE3D); IPR002110 (PFAM); IPR036770 (G3DSA:1.25.40.GENE3D); PTHR24178 (PANTHER); IPR002110 (PROSITE_PROFILES); IPR002110 (PROSITE_PROFILES); IPR002110 (PROSITE_PROFILES); PS50297 (PROSITE_PROFILES); PS50297 (PROSITE_PROFILES); PS50297 (PROSITE_PROFILES); IPR036770 (SUPERFAMILY); IPR036770 (SUPERFAMILY); IPR036770 (SUPERFAMILY)	P:GO:1904108; F:GO:0005515; C:GO:0097543	P:protein localization to ciliary inversin compartment; F:protein binding; C:ciliary inversin compartment
	1323	[INTERPRO, BLASTED, MAPPED, ANNOTATED]	g382.t1	OHT11504.1hypothetical protein TRFO_19047	20	0	50.35	2	C:GO:0016020	C:membrane			no IPS match	no IPS match	no IPS match
	384	[INTERPRO, BLASTED, MAPPED, ANNOTATED]	g383.t1	OHT11505.1putative glycosylase	1	6.32e-296	100	2	F:GO:0016740	F:transferase activity	EC:2	Transferases	IPR007184 (PIRSF); IPR023296 (G3DSA:2.115.10.GENE3D); IPR007184 (PFAM); IPR007184 (PANTHER); cd18610 (CDD); IPR023296 (SUPERFAMILY)	no GO terms	no GO terms
	595	[INTERPRO, BLASTED, MAPPED, ANNOTATED]	g384.t1	OHT11505.1putative glycosylase	4	3.96e-266	85.43	4	F:GO:0016740; C:GO:0110165	F:transferase activity; C:cellular anatomical entity	EC:2	Transferases	IPR007184 (PFAM); IPR025659 (G3DSA:3.20.90.GENE3D); IPR023296 (G3DSA:2.115.10.GENE3D); mobidb-lite (MOBIDB_LITE); IPR007184 (PANTHER); cd18610 (CDD); IPR025659 (SUPERFAMILY); IPR023296 (SUPERFAMILY)	no GO terms	no GO terms
	252	[INTERPRO, BLASTED, MAPPED, ANNOTATED]	g384.t2	OHT11506.1hypothetical protein TRFO_19050	3	9.71e-178	81.36	1	C:GO:0110165	C:cellular anatomical entity			IPR000007 (PFAM); IPR025659 (G3DSA:3.20.90.GENE3D); mobidb-lite (MOBIDB_LITE); IPR025659 (SUPERFAMILY)	no GO terms	no GO terms
	591	[INTERPRO, BLASTED]	g385.t1	OHT11507.1hypothetical protein TRFO_19051	3	0	62.42						no IPS match	no IPS match	no IPS match
	565	[INTERPRO, BLASTED]	g385.t2	OHT11507.1hypothetical protein TRFO_19051	3	0	62.05						no IPS match	no IPS match	no IPS match
	366	[INTERPRO, BLASTED]	g386.t1	OHT11508.1hypothetical protein TRFO_19053	13	8.88e-215	58.89						mobidb-lite (MOBIDB_LITE); mobidb-lite (MOBIDB_LITE); PTHR47026 (PANTHER)	no GO terms	no GO terms
	659	[INTERPRO, BLASTED, MAPPED, ANNOTATED]	g387.t1	OHT11509.1hypothetical protein TRFO_19054	4	0	69.24	4	P:GO:0006887; P:GO:0006893; P:GO:0015031; C:GO:0000145	P:exocytosis; P:Golgi to plasma membrane transport; P:protein transport; C:exocyst			IPR032403 (PFAM); mobidb-lite (MOBIDB_LITE); mobidb-lite (MOBIDB_LITE); IPR033961 (PANTHER); IPR016159 (SUPERFAMILY)	P:GO:0006887; P:GO:0006893; P:GO:0008104; C:GO:0000145	P:exocytosis; P:Golgi to plasma membrane transport; P:protein localization; C:exocyst
	378	[INTERPRO, BLASTED, MAPPED, ANNOTATED]	g388.t1	OHT11510.1PCI domain containing protein	5	3.64e-267	89.86	19	P:GO:0016579; P:GO:0031331; P:GO:0032436; P:GO:0043161; P:GO:0043312; P:GO:0045842; P:GO:0051781; P:GO:0062033; F:GO:0005198; F:GO:0005515; F:GO:0016887; C:GO:0005576; C:GO:0005654; C:GO:0005829; C:GO:0005838; C:GO:0005886; C:GO:0008541; C:GO:0034774; C:GO:1904813	P:protein deubiquitination; P:positive regulation of cellular catabolic process; P:positive regulation of proteasomal ubiquitin-dependent protein catabolic process; P:proteasome-mediated ubiquitin-dependent protein catabolic process; P:neutrophil degranulation; P:positive regulation of mitotic metaphase/anaphase transition; P:positive regulation of cell division; P:positive regulation of mitotic …	EC:3.6.1.15	Nucleoside-triphosphate phosphatase	G3DSA:1.25.40.570:FF:000005 (FUNFAM); G3DSA:1.25.40.570 (GENE3D); IPR045135 (PFAM); IPR000717 (PFAM); IPR019585 (PANTHER); IPR000717 (PROSITE_PROFILES); IPR036390 (SUPERFAMILY)	P:GO:0043161	P:proteasome-mediated ubiquitin-dependent protein catabolic process
	743	[INTERPRO, BLASTED, MAPPED, ANNOTATED]	g389.t1	OHT11511.1Sec23/Sec24 trunk domain containing protein	8	0	73.44	50	P:GO:0002474; P:GO:0003331; P:GO:0003400; P:GO:0006886; P:GO:0007029; P:GO:0007030; P:GO:0008360; P:GO:0015833; P:GO:0016203; P:GO:0016236; P:GO:0019886; P:GO:0022409; P:GO:0030011; P:GO:0034394; P:GO:0035138; P:GO:0035149; P:GO:0035293; P:GO:0036503; P:GO:0043161; P:GO:0043547; P:GO:0045666; P:GO:0048081; P:GO:0048194; P:GO:0048209; P:GO:0048702; P:GO:0050775; P:GO:0051216; P:GO:0060628; P:GO:00…	P:antigen processing and presentation of peptide antigen via MHC class I; P:positive regulation of extracellular matrix constituent secretion; P:regulation of COPII vesicle coating; P:intracellular protein transport; P:endoplasmic reticulum organization; P:Golgi organization; P:regulation of cell shape; P:peptide transport; P:muscle attachment; P:macroautophagy; P:antigen processing and presentat…			G3DSA:3.40.20.10:FF:000041 (FUNFAM); G3DSA:3.40.50.410:FF:000043 (FUNFAM); IPR006895 (PFAM); IPR006900 (PFAM); IPR007123 (PFAM); IPR006896 (PFAM); G3DSA:2.30.30.380 (GENE3D); IPR012990 (PFAM); IPR029006 (G3DSA:3.40.20.GENE3D); G3DSA:2.60.40.1670 (GENE3D); IPR036465 (G3DSA:3.40.50.GENE3D); G3DSA:1.20.120.730 (GENE3D); IPR037364 (PANTHER); IPR036174 (SUPERFAMILY); SSF81995 (SUPERFAMILY); IPR036180 …	P:GO:0006886; P:GO:0006888; P:GO:0090110; F:GO:0005096; F:GO:0008270; C:GO:0030127; C:GO:0070971	P:intracellular protein transport; P:endoplasmic reticulum to Golgi vesicle-mediated transport; P:COPII-coated vesicle cargo loading; F:GTPase activator activity; F:zinc ion binding; C:COPII vesicle coat; C:endoplasmic reticulum exit site
	423	[INTERPRO, BLASTED, MAPPED, ANNOTATED]	g390.t1	OHS95363.1hypothetical protein TRFO_38531	1	1.44e-290	86.33	1	C:GO:0016020	C:membrane			no IPS match	no IPS match	no IPS match
	551	[INTERPRO, BLASTED, MAPPED, ANNOTATED]	g391.t1	OHS95362.1hypothetical protein TRFO_38529	5	0	60.94	1	F:GO:0046872	F:metal ion binding			mobidb-lite (MOBIDB_LITE); mobidb-lite (MOBIDB_LITE); mobidb-lite (MOBIDB_LITE); mobidb-lite (MOBIDB_LITE); IPR000571 (PROSITE_PROFILES); IPR036855 (SUPERFAMILY)	F:GO:0046872	F:metal ion binding
	908	[INTERPRO, BLASTED]	g392.t1	OHS95361.1hypothetical protein TRFO_38527	7	0	54.28						no IPS match	no IPS match	no IPS match
	727	[INTERPRO, BLASTED, MAPPED, ANNOTATED]	g393.t1	OHS95360.1hypothetical protein TRFO_38526	20	0	51.11	8	P:GO:0007165; F:GO:0004672; F:GO:0005524; C:GO:0005737	P:signal transduction; F:protein kinase activity; F:ATP binding; C:cytoplasm	EC:2.7.1	Transferring phosphorus-containing groups	IPR001245 (PFAM); G3DSA:1.10.510.10 (GENE3D); PIRSR500951-1 (PIRSR); PIRSR630616-2 (PIRSR); PIRSR500951-3 (PIRSR); PIRSR000620-2 (PIRSR); PIRSR000628-2 (PIRSR); IPR050167 (PANTHER); IPR000719 (PROSITE_PROFILES); IPR011009 (SUPERFAMILY); IPR036770 (SUPERFAMILY)	P:GO:0006468; P:GO:0007165; F:GO:0004672; F:GO:0005524; C:GO:0005737	P:protein phosphorylation; P:signal transduction; F:protein kinase activity; F:ATP binding; C:cytoplasm
	509	[INTERPRO, BLASTED, MAPPED, ANNOTATED]	g394.t1	OHS95359.1putative amidohydrolase YtcJ	4	0	62.06	2	F:GO:0016810	F:hydrolase activity, acting on carbon-nitrogen (but not peptide) bonds	EC:3.5	Acting on carbon-nitrogen bonds, other than peptide bonds	IPR013108 (PFAM); G3DSA:3.10.310.70 (GENE3D); IPR011059 (G3DSA:2.30.40.GENE3D); G3DSA:3.20.20.140 (GENE3D); PIRSR039004-1 (PIRSR); PIRSR611778-50 (PIRSR); PIRSR001238-3 (PIRSR); PTHR22642 (PANTHER); IPR033932 (CDD); IPR032466 (SUPERFAMILY); IPR011059 (SUPERFAMILY)	F:GO:0016810	F:hydrolase activity, acting on carbon-nitrogen (but not peptide) bonds
	442	[INTERPRO, BLASTED, MAPPED, ANNOTATED]	g395.t1	OHS95358.1hypothetical protein TRFO_38521	20	0	54.97	6	P:GO:0030162; P:GO:0043161; P:GO:0044248; F:GO:0031625; C:GO:0005737; C:GO:0019005	P:regulation of proteolysis; P:proteasome-mediated ubiquitin-dependent protein catabolic process; P:cellular catabolic process; F:ubiquitin protein ligase binding; C:cytoplasm; C:SCF ubiquitin ligase complex			IPR011705 (PFAM); G3DSA:2.60.120.260 (GENE3D); IPR000421 (PFAM); G3DSA:1.25.40.420 (GENE3D); IPR000421 (PROSITE_PROFILES); IPR008979 (SUPERFAMILY)	no GO terms	no GO terms
	163	[INTERPRO, BLASTED]	g396.t1	OHS95357.1membrane protein	3	1.28e-112	91.76						IPR036902 (G3DSA:3.40.1520.GENE3D); IPR007153 (PFAM); IPR007153 (PANTHER); IPR014018 (PROSITE_PROFILES); IPR036902 (SUPERFAMILY)	no GO terms	no GO terms
	332	[INTERPRO, BLASTED]	g397.t1	OHS95355.1hypothetical protein TRFO_38517	4	1.68e-110	93.74						IPR036902 (G3DSA:3.40.1520.GENE3D); IPR007153 (PFAM); IPR007153 (PANTHER); IPR036902 (SUPERFAMILY)	no GO terms	no GO terms
	166	[INTERPRO, BLASTED]	g397.t2	OHS95355.1hypothetical protein TRFO_38517	1	1.37e-113	100						no IPS match	no IPS match	no IPS match
	735	[INTERPRO, BLASTED, MAPPED]	g398.t1	OHS95354.1hypothetical protein TRFO_38516	11	0	50.19	5	P:GO:0007076; F:GO:0003682; C:GO:0000785; C:GO:0000793; C:GO:0000796	P:mitotic chromosome condensation; F:chromatin binding; C:chromatin; C:condensed chromosome; C:condensin complex			G3DSA:1.20.5.1160 (GENE3D); mobidb-lite (MOBIDB_LITE); mobidb-lite (MOBIDB_LITE)	no GO terms	no GO terms
	270	[INTERPRO, BLASTED, MAPPED, ANNOTATED]	g399.t1	OHS95353.1putative phosphohydrolase	5	3e-188	72.06	6	P:GO:0009245; F:GO:0008758; C:GO:0016020	P:lipid A biosynthetic process; F:UDP-2,3-diacylglucosamine hydrolase activity; C:membrane	EC:3.6.1	Acting on acid anhydrides	IPR029052 (G3DSA:3.60.21.GENE3D); IPR004843 (PFAM); IPR051158 (PANTHER); IPR029052 (SUPERFAMILY)	F:GO:0016787	F:hydrolase activity
	343	[INTERPRO, BLASTED, MAPPED, ANNOTATED]	g400.t1	OHS95353.1putative phosphohydrolase	5	3.13e-248	71.02	6	P:GO:0009245; F:GO:0008758; C:GO:0016020	P:lipid A biosynthetic process; F:UDP-2,3-diacylglucosamine hydrolase activity; C:membrane	EC:3.6.1	Acting on acid anhydrides	IPR029052 (G3DSA:3.60.21.GENE3D); IPR004843 (PFAM); IPR051158 (PANTHER); IPR029052 (SUPERFAMILY)	F:GO:0016787	F:hydrolase activity
	434	[INTERPRO, BLASTED, MAPPED, ANNOTATED]	g401.t1	OHS95352.1Adaptor complexes medium subunit family protein	20	1.38e-304	63.25	45	P:GO:0002092; P:GO:0002793; P:GO:0006886; P:GO:0010171; P:GO:0010604; P:GO:0016185; P:GO:0019049; P:GO:0019886; P:GO:0031325; P:GO:0032802; P:GO:0033227; P:GO:0034383; P:GO:0048013; P:GO:0060071; P:GO:0061357; P:GO:0065003; P:GO:0072583; P:GO:0090175; P:GO:0097480; P:GO:0097494; P:GO:0097499; P:GO:0098693; P:GO:1900244; P:GO:1903077; P:GO:1905330; P:GO:2000026; F:GO:0005048; F:GO:0005215; F:GO:00…	P:positive regulation of receptor internalization; P:positive regulation of peptide secretion; P:intracellular protein transport; P:body morphogenesis; P:positive regulation of macromolecule metabolic process; P:synaptic vesicle budding from presynaptic endocytic zone membrane; P:virus-mediated perturbation of host defense response; P:antigen processing and presentation of exogenous peptide antig…			IPR001392 (PRINTS); G3DSA:3.30.450.60:FF:000002 (FUNFAM); G3DSA:3.30.450.60 (GENE3D); IPR001392 (PIRSF); G3DSA:2.60.40.1170 (GENE3D); IPR028565 (PFAM); G3DSA:2.60.40.1170 (GENE3D); IPR050431 (PANTHER); IPR028565 (PROSITE_PROFILES); IPR043512 (CDD); IPR036168 (SUPERFAMILY); IPR011012 (SUPERFAMILY)	P:GO:0006886; P:GO:0006897; P:GO:0016192; C:GO:0030131; C:GO:0031410	P:intracellular protein transport; P:endocytosis; P:vesicle-mediated transport; C:clathrin adaptor complex; C:cytoplasmic vesicle
	428	[INTERPRO, BLASTED, MAPPED, ANNOTATED]	g401.t2	OHS95352.1Adaptor complexes medium subunit family protein	20	1.64e-299	63.18	45	P:GO:0002092; P:GO:0002793; P:GO:0006886; P:GO:0010171; P:GO:0010604; P:GO:0016185; P:GO:0019049; P:GO:0019886; P:GO:0031325; P:GO:0032802; P:GO:0033227; P:GO:0034383; P:GO:0048013; P:GO:0060071; P:GO:0061357; P:GO:0065003; P:GO:0072583; P:GO:0090175; P:GO:0097480; P:GO:0097494; P:GO:0097499; P:GO:0098693; P:GO:1900244; P:GO:1903077; P:GO:1905330; P:GO:2000026; F:GO:0005048; F:GO:0005215; F:GO:00…	P:positive regulation of receptor internalization; P:positive regulation of peptide secretion; P:intracellular protein transport; P:body morphogenesis; P:positive regulation of macromolecule metabolic process; P:synaptic vesicle budding from presynaptic endocytic zone membrane; P:virus-mediated perturbation of host defense response; P:antigen processing and presentation of exogenous peptide antig…			IPR001392 (PRINTS); G3DSA:3.30.450.60:FF:000002 (FUNFAM); G3DSA:3.30.450.60 (GENE3D); IPR001392 (PIRSF); G3DSA:2.60.40.1170 (GENE3D); G3DSA:2.60.40.1170 (GENE3D); IPR028565 (PFAM); IPR050431 (PANTHER); IPR028565 (PROSITE_PROFILES); IPR043512 (CDD); IPR036168 (SUPERFAMILY); IPR011012 (SUPERFAMILY)	P:GO:0006886; P:GO:0006897; P:GO:0016192; C:GO:0030131; C:GO:0031410	P:intracellular protein transport; P:endocytosis; P:vesicle-mediated transport; C:clathrin adaptor complex; C:cytoplasmic vesicle
	207	[INTERPRO, BLASTED, MAPPED, ANNOTATED]	g402.t1	OHS93564.1GTP-binding protein ryh1	20	2.49e-54	61.86	10	P:GO:0016192; P:GO:0051641; F:GO:0000166; C:GO:0012505; C:GO:0031410	P:vesicle-mediated transport; P:cellular localization; F:nucleotide binding; C:endomembrane system; C:cytoplasmic vesicle			PR00449 (PRINTS); G3DSA:3.40.50.300:FF:000808 (FUNFAM); IPR005225 (NCBIFAM); IPR001806 (PFAM); IPR027417 (G3DSA:3.40.50.GENE3D); PIRSR006809-2 (PIRSR); PIRSR006809-1 (PIRSR); PIRSR603373-1 (PIRSR); PIRSR603373-2 (PIRSR); PTHR47978 (PANTHER); PS51417 (PROSITE_PROFILES); IPR001806 (PROSITE_PROFILES); PS51419 (PROSITE_PROFILES); cd00154 (CDD); IPR027417 (SUPERFAMILY)	F:GO:0003924; F:GO:0005525	F:GTPase activity; F:GTP binding
	160	[INTERPRO, BLASTED, MAPPED, ANNOTATED]	g403.t1	OHT04346.1hypothetical protein TRFO_28173	2	2.05e-112	85.71	1	C:GO:0016020	C:membrane			no IPS match	no IPS match	no IPS match
	504	[INTERPRO, BLASTED, MAPPED, ANNOTATED]	g404.t1	OHT04345.1hypothetical protein TRFO_28172	12	2.23e-285	66.51	1	C:GO:0016020	C:membrane			no IPS match	no IPS match	no IPS match
	433	[INTERPRO, BLASTED]	g404.t2	OHT04345.1hypothetical protein TRFO_28172	10	1.76e-298	62.41						no IPS match	no IPS match	no IPS match
	1041	[INTERPRO, BLASTED]	g405.t1	OHT14339.1hypothetical protein TRFO_43091	18	0	58.16						no IPS match	no IPS match	no IPS match
	1047	[INTERPRO, BLASTED]	g405.t2	OHT14339.1hypothetical protein TRFO_43091	19	0	58.22						no IPS match	no IPS match	no IPS match
	855	[INTERPRO, BLASTED, MAPPED, ANNOTATED]	g406.t1	OHT04342.1TKL family protein kinase	20	0	63.59	13	P:GO:0006468; P:GO:0007165; P:GO:0007187; P:GO:0007189; P:GO:0007275; P:GO:0019933; P:GO:0050921; F:GO:0004674; F:GO:0005524; C:GO:0005737	P:protein phosphorylation; P:signal transduction; P:G protein-coupled receptor signaling pathway, coupled to cyclic nucleotide second messenger; P:adenylate cyclase-activating G protein-coupled receptor signaling pathway; P:multicellular organism development; P:cAMP-mediated signaling; P:positive regulation of chemotaxis; F:protein serine/threonine kinase activity; F:ATP binding; C:cytoplasm	EC:2.7.11.1	Non-specific serine/threonine protein kinase	IPR001245 (PRINTS); G3DSA:3.30.200.20 (GENE3D); G3DSA:1.10.510.10 (GENE3D); IPR001245 (PFAM); PIRSR600239-51 (PIRSR); PIRSR037281-3 (PIRSR); PIRSR630616-3 (PIRSR); PIRSR630220-1 (PIRSR); PIRSR000624-2 (PIRSR); PIRSR500948-1 (PIRSR); PIRSR037993-1 (PIRSR); PIRSR000556-1 (PIRSR); PIRSR000559-1 (PIRSR); PIRSR500948-2 (PIRSR); PIRSR037393-1 (PIRSR); PIRSR000620-1 (PIRSR); PIRSR037993-2 (PIRSR); PIRSR…	P:GO:0006468; P:GO:0007165; F:GO:0004672; F:GO:0005524; C:GO:0005737	P:protein phosphorylation; P:signal transduction; F:protein kinase activity; F:ATP binding; C:cytoplasm
	427	[INTERPRO, BLASTED, MAPPED, ANNOTATED]	g407.t1	OHT04341.1hypothetical protein TRFO_28168	7	0	50.7	1	C:GO:0016020	C:membrane			no IPS match	no IPS match	no IPS match
	184	[INTERPRO, BLASTED, MAPPED, ANNOTATED]	g408.t1	OHT04339.1hypothetical protein TRFO_28164	20	7.56e-65	74.7	10	P:GO:0000278; P:GO:0045944; F:GO:0000978; F:GO:0000981; C:GO:0005634	P:mitotic cell cycle; P:positive regulation of transcription by RNA polymerase II; F:RNA polymerase II cis-regulatory region sequence-specific DNA binding; F:DNA-binding transcription factor activity, RNA polymerase II-specific; C:nucleus			G3DSA:1.10.10.60 (GENE3D); PF13921 (PFAM); G3DSA:1.10.10.60 (GENE3D); IPR050560 (PANTHER); IPR017930 (PROSITE_PROFILES); IPR017930 (PROSITE_PROFILES); IPR001005 (PROSITE_PROFILES); IPR001005 (PROSITE_PROFILES); IPR001005 (CDD); IPR001005 (CDD); IPR009057 (SUPERFAMILY)	P:GO:0006355; F:GO:0000978; F:GO:0000981; C:GO:0005634	P:regulation of DNA-templated transcription; F:RNA polymerase II cis-regulatory region sequence-specific DNA binding; F:DNA-binding transcription factor activity, RNA polymerase II-specific; C:nucleus
	216	[INTERPRO, BLASTED, MAPPED, ANNOTATED]	g409.t1	OHT04338.1iron-sulfur flavoprotein	14	3.33e-159	55.26	2	F:GO:0016491	F:oxidoreductase activity	EC:1	Oxidoreductases	IPR029039 (G3DSA:3.40.50.GENE3D); IPR005025 (PFAM); IPR051796 (PANTHER); IPR029039 (SUPERFAMILY)	F:GO:0016491	F:oxidoreductase activity
	668	[INTERPRO, BLASTED, MAPPED]	g410.t1	OHT04337.1hypothetical protein TRFO_28161	6	0	58.05	1	C:GO:0016020	C:membrane			IPR026906 (PFAM); IPR032675 (G3DSA:3.80.10.GENE3D); IPR032675 (G3DSA:3.80.10.GENE3D); IPR053139 (PANTHER); SSF52058 (SUPERFAMILY)	no GO terms	no GO terms
	286	[INTERPRO, BLASTED]	g411.t1	OHT04336.1hypothetical protein TRFO_28160	7	3.61e-182	63.31						mobidb-lite (MOBIDB_LITE); mobidb-lite (MOBIDB_LITE); mobidb-lite (MOBIDB_LITE)	no GO terms	no GO terms
	1218	[INTERPRO, BLASTED, MAPPED, ANNOTATED]	g412.t1	OHT04334.1hypothetical protein TRFO_28158	20	0	52.03	2	C:GO:0016020	C:membrane			IPR029044 (SUPERFAMILY)	no GO terms	no GO terms
	382	[INTERPRO, BLASTED, MAPPED, ANNOTATED]	g412.t2	OHT04335.1hypothetical protein TRFO_28159	20	1.84e-278	49.17	2	C:GO:0016020	C:membrane			IPR029044 (SUPERFAMILY)	no GO terms	no GO terms
	909	[INTERPRO, BLASTED]	g412.t3	OHT04334.1hypothetical protein TRFO_28158	2	0	70.68						no IPS match	no IPS match	no IPS match
	1460	[INTERPRO, BLASTED, MAPPED]	g413.t1	OHT04333.1hypothetical protein TRFO_28157	7	0	57.64	1	C:GO:0016020	C:membrane			IPR019443 (PFAM); IPR019441 (PFAM); mobidb-lite (MOBIDB_LITE); mobidb-lite (MOBIDB_LITE); mobidb-lite (MOBIDB_LITE); IPR045167 (PANTHER)	no GO terms	no GO terms
	628	[INTERPRO, BLASTED, ANNOTATED]	g414.t1	OHT04332.1hypothetical protein TRFO_28152	8	0	57.36	18	P:GO:0006979; P:GO:0007614; P:GO:0007616; P:GO:0008340; P:GO:0008344; P:GO:0008355; P:GO:0009408; P:GO:0019933; P:GO:0040018; P:GO:0042066; P:GO:0043547; P:GO:0045475; P:GO:0045762; P:GO:0045886; P:GO:0046580; F:GO:0005096; C:GO:0005737; C:GO:0009898	P:response to oxidative stress; P:short-term memory; P:long-term memory; P:determination of adult lifespan; P:adult locomotory behavior; P:olfactory learning; P:response to heat; P:cAMP-mediated signaling; P:positive regulation of multicellular organism growth; P:perineurial glial growth; P:positive regulation of GTPase activity; P:locomotor rhythm; P:positive regulation of adenylate cyclase acti…			IPR008936 (G3DSA:1.10.506.GENE3D); IPR001936 (PFAM); mobidb-lite (MOBIDB_LITE); IPR039360 (PANTHER); IPR001936 (PROSITE_PROFILES); cd04519 (CDD); IPR008936 (SUPERFAMILY)	P:GO:0043087	P:regulation of GTPase activity
	906	[INTERPRO, BLASTED, MAPPED, ANNOTATED]	g415.t1	OHT04331.1hypothetical protein TRFO_28147	20	0	48.62	6	P:GO:0006508; F:GO:0004252; C:GO:0016020	P:proteolysis; F:serine-type endopeptidase activity; C:membrane	EC:3.4.21	Acting on peptide bonds (peptidases)	G3DSA:2.60.120.380 (GENE3D); IPR000209 (PFAM); IPR036852 (G3DSA:3.40.50.GENE3D); PIRSR037907-3 (PIRSR); mobidb-lite (MOBIDB_LITE); mobidb-lite (MOBIDB_LITE); IPR051048 (PANTHER); IPR036852 (SUPERFAMILY)	P:GO:0006508; F:GO:0004252; F:GO:0008236	P:proteolysis; F:serine-type endopeptidase activity; F:serine-type peptidase activity
	1153	[INTERPRO, BLASTED, MAPPED, ANNOTATED]	g415.t2	OHT04331.1hypothetical protein TRFO_28147	20	0	51.98	6	P:GO:0006508; F:GO:0004252; C:GO:0016020	P:proteolysis; F:serine-type endopeptidase activity; C:membrane	EC:3.4.21	Acting on peptide bonds (peptidases)	IPR015500 (PRINTS); IPR036852 (G3DSA:3.40.50.GENE3D); G3DSA:2.60.120.380 (GENE3D); IPR036852 (G3DSA:3.40.50.GENE3D); IPR000209 (PFAM); PIRSR615500-1 (PIRSR); PIRSR037907-3 (PIRSR); mobidb-lite (MOBIDB_LITE); mobidb-lite (MOBIDB_LITE); IPR051048 (PANTHER); PS51892 (PROSITE_PROFILES); IPR034058 (CDD); IPR036852 (SUPERFAMILY)	P:GO:0006508; F:GO:0004252; F:GO:0008236	P:proteolysis; F:serine-type endopeptidase activity; F:serine-type peptidase activity
	1289	[INTERPRO, BLASTED, MAPPED, ANNOTATED]	g416.t1	OHT04329.1hypothetical protein TRFO_28145	20	0	46.06	12	P:GO:0016567; P:GO:0071596; F:GO:0008270; F:GO:0061630; C:GO:0000151; C:GO:0005737	P:protein ubiquitination; P:ubiquitin-dependent protein catabolic process via the N-end rule pathway; F:zinc ion binding; F:ubiquitin protein ligase activity; C:ubiquitin ligase complex; C:cytoplasm	EC:2.3.2	Acyltransferases	G3DSA:2.10.110.30:FF:000002 (FUNFAM); IPR003126 (PFAM); G3DSA:2.10.110.30 (GENE3D); IPR039164 (PANTHER); IPR003126 (PROSITE_PROFILES); cd19670 (CDD)	P:GO:0016567; P:GO:0071596; F:GO:0008270; F:GO:0061630; C:GO:0000151; C:GO:0005737	P:protein ubiquitination; P:ubiquitin-dependent protein catabolic process via the N-end rule pathway; F:zinc ion binding; F:ubiquitin protein ligase activity; C:ubiquitin ligase complex; C:cytoplasm
	655	[INTERPRO, BLASTED, MAPPED, ANNOTATED]	g417.t1	OHT04328.1AMP-binding enzyme family protein	20	0	68.46	14	P:GO:0001676; P:GO:0010747; P:GO:0035338; F:GO:0047676; C:GO:0005739; C:GO:0005783; C:GO:0016020	P:long-chain fatty acid metabolic process; P:positive regulation of long-chain fatty acid import across plasma membrane; P:long-chain fatty-acyl-CoA biosynthetic process; F:arachidonate-CoA ligase activity; C:mitochondrion; C:endoplasmic reticulum; C:membrane	EC:6.2.1.3; EC:6.2.1.15	Long-chain-fatty-acid--CoA ligase; Arachidonate--CoA ligase	IPR000873 (PFAM); IPR042099 (G3DSA:3.40.50.GENE3D); PTHR43272 (PANTHER); SSF56801 (SUPERFAMILY)	F:GO:0004467; C:GO:0005783; C:GO:0016020	F:long-chain fatty acid-CoA ligase activity; C:endoplasmic reticulum; C:membrane
	631	[INTERPRO, BLASTED, MAPPED, ANNOTATED]	g418.t1	OHT04327.1hypothetical protein TRFO_28143	3	0	73.2	24	P:GO:0000398; P:GO:0000462; P:GO:0006364; P:GO:0006409; P:GO:0006611; P:GO:0015833; P:GO:0031503; P:GO:0071166; F:GO:0003723; F:GO:0030515; F:GO:0030628; F:GO:1901363; C:GO:0000794; C:GO:0005654; C:GO:0005681; C:GO:0005739; C:GO:0032040; C:GO:0032545; C:GO:0034456; C:GO:0089701	P:mRNA splicing, via spliceosome; P:maturation of SSU-rRNA from tricistronic rRNA transcript (SSU-rRNA, 5.8S rRNA, LSU-rRNA); P:rRNA processing; P:tRNA export from nucleus; P:protein export from nucleus; P:peptide transport; P:protein-containing complex localization; P:ribonucleoprotein complex localization; F:RNA binding; F:snoRNA binding; F:pre-mRNA 3'-splice site binding; F:heterocyclic compou…			IPR035371 (PFAM); IPR035369 (PFAM); IPR035370 (PFAM); IPR035368 (PFAM); G3DSA:3.30.70.3030 (GENE3D); IPR005554 (PANTHER)	P:GO:0006364; P:GO:0006409; C:GO:0032040; C:GO:0032545; C:GO:0034456	P:rRNA processing; P:tRNA export from nucleus; C:small-subunit processome; C:CURI complex; C:UTP-C complex
	606	[INTERPRO, BLASTED, MAPPED, ANNOTATED]	g419.t1	OHT04326.1hypothetical protein TRFO_28140	3	0	68.56	1	C:GO:0016020	C:membrane			no IPS match	no IPS match	no IPS match
	221	[INTERPRO, BLASTED, MAPPED, ANNOTATED]	g420.t1	OHT04325.1hypothetical protein TRFO_28139	4	1.87e-122	70.41	1	C:GO:0016020	C:membrane			mobidb-lite (MOBIDB_LITE); mobidb-lite (MOBIDB_LITE); mobidb-lite (MOBIDB_LITE)	no GO terms	no GO terms
	1033	[INTERPRO, BLASTED, MAPPED, ANNOTATED]	g421.t1	OHT04324.1hypothetical protein TRFO_28138	20	0	52.46	5	P:GO:0060271; F:GO:0046872; C:GO:0005737; C:GO:0005814; C:GO:0036064	P:cilium assembly; F:metal ion binding; C:cytoplasm; C:centriole; C:ciliary basal body			IPR032714 (PFAM); mobidb-lite (MOBIDB_LITE); mobidb-lite (MOBIDB_LITE); mobidb-lite (MOBIDB_LITE); mobidb-lite (MOBIDB_LITE); mobidb-lite (MOBIDB_LITE); mobidb-lite (MOBIDB_LITE); mobidb-lite (MOBIDB_LITE); mobidb-lite (MOBIDB_LITE); mobidb-lite (MOBIDB_LITE); mobidb-lite (MOBIDB_LITE); mobidb-lite (MOBIDB_LITE); mobidb-lite (MOBIDB_LITE); mobidb-lite (MOBIDB_LITE); IPR051241 (PANTHER); IPR013087…	C:GO:0005737	C:cytoplasm
	140	[INTERPRO, BLASTED, MAPPED, ANNOTATED]	g422.t1	OHT04323.1Centrin-1	16	4.92e-81	57.43	13	P:GO:0009987; P:GO:0034605; F:GO:0005509; F:GO:0008017; F:GO:0031683; F:GO:0032795; C:GO:0000922; C:GO:0005737; C:GO:0005813; C:GO:0005814; C:GO:0005815; C:GO:0032391	P:cellular process; P:cellular response to heat; F:calcium ion binding; F:microtubule binding; F:G-protein beta/gamma-subunit complex binding; F:heterotrimeric G-protein binding; C:spindle pole; C:cytoplasm; C:centrosome; C:centriole; C:microtubule organizing center; C:photoreceptor connecting cilium			G3DSA:1.10.238.10 (GENE3D); IPR002048 (PFAM); IPR002048 (PROSITE_PROFILES); IPR011992 (SUPERFAMILY)	F:GO:0005509	F:calcium ion binding
	121	[INTERPRO, BLASTED, MAPPED, ANNOTATED]	g423.t1	OHT04323.1Centrin-1	16	4.39e-79	57.39	13	P:GO:0009987; P:GO:0034605; F:GO:0005509; F:GO:0008017; F:GO:0031683; F:GO:0032795; C:GO:0000922; C:GO:0005737; C:GO:0005813; C:GO:0005814; C:GO:0005815; C:GO:0032391	P:cellular process; P:cellular response to heat; F:calcium ion binding; F:microtubule binding; F:G-protein beta/gamma-subunit complex binding; F:heterotrimeric G-protein binding; C:spindle pole; C:cytoplasm; C:centrosome; C:centriole; C:microtubule organizing center; C:photoreceptor connecting cilium			IPR002048 (PFAM); G3DSA:1.10.238.10 (GENE3D); IPR002048 (PROSITE_PROFILES); IPR011992 (SUPERFAMILY)	F:GO:0005509	F:calcium ion binding
	385	[INTERPRO, BLASTED, MAPPED, ANNOTATED]	g424.t1	OHS98921.1S-adenosylmethionine synthase	15	3.89e-281	87.26	14	P:GO:0006555; P:GO:0006556; P:GO:0006730; F:GO:0004478; F:GO:0005524; F:GO:0046872; C:GO:0005829; C:GO:0048269	P:methionine metabolic process; P:S-adenosylmethionine biosynthetic process; P:one-carbon metabolic process; F:methionine adenosyltransferase activity; F:ATP binding; F:metal ion binding; C:cytosol; C:methionine adenosyltransferase complex	EC:2.5.1.6	Methionine adenosyltransferase	G3DSA:3.30.300.10:FF:000003 (FUNFAM); G3DSA:3.30.300.10:FF:000004 (FUNFAM); G3DSA:3.30.300.10:FF:000011 (FUNFAM); IPR002133 (PIRSF); G3DSA:3.30.300.10 (GENE3D); IPR022628 (PFAM); G3DSA:3.30.300.10 (GENE3D); IPR022629 (PFAM); G3DSA:3.30.300.10 (GENE3D); IPR002133 (NCBIFAM); IPR022630 (PFAM); IPR002133 (PANTHER); IPR002133 (HAMAP); cd18079 (CDD); IPR022636 (SUPERFAMILY); IPR022636 (SUPERFAMILY); IP…	P:GO:0006556; F:GO:0004478; F:GO:0005524; C:GO:0005829	P:S-adenosylmethionine biosynthetic process; F:methionine adenosyltransferase activity; F:ATP binding; C:cytosol
	383	[INTERPRO, BLASTED, MAPPED, ANNOTATED]	g425.t1	OHS98921.1S-adenosylmethionine synthase	15	2.53e-281	87.2	14	P:GO:0006555; P:GO:0006556; P:GO:0006730; F:GO:0004478; F:GO:0005524; F:GO:0046872; C:GO:0005829; C:GO:0048269	P:methionine metabolic process; P:S-adenosylmethionine biosynthetic process; P:one-carbon metabolic process; F:methionine adenosyltransferase activity; F:ATP binding; F:metal ion binding; C:cytosol; C:methionine adenosyltransferase complex	EC:2.5.1.6	Methionine adenosyltransferase	G3DSA:3.30.300.10:FF:000004 (FUNFAM); G3DSA:3.30.300.10:FF:000003 (FUNFAM); G3DSA:3.30.300.10:FF:000011 (FUNFAM); G3DSA:3.30.300.10 (GENE3D); G3DSA:3.30.300.10 (GENE3D); IPR022630 (PFAM); IPR002133 (PIRSF); IPR022629 (PFAM); IPR022628 (PFAM); IPR002133 (NCBIFAM); G3DSA:3.30.300.10 (GENE3D); IPR002133 (PANTHER); IPR002133 (HAMAP); cd18079 (CDD); IPR022636 (SUPERFAMILY); IPR022636 (SUPERFAMILY); IP…	P:GO:0006556; F:GO:0004478; F:GO:0005524; C:GO:0005829	P:S-adenosylmethionine biosynthetic process; F:methionine adenosyltransferase activity; F:ATP binding; C:cytosol
	308	[INTERPRO, BLASTED, MAPPED]	g426.t1	OHS98922.1hypothetical protein TRFO_34717	9	8.38e-162	70.49	1	C:GO:0016020	C:membrane			no IPS match	no IPS match	no IPS match
	230	[INTERPRO, BLASTED, MAPPED]	g426.t2	OHS98922.1hypothetical protein TRFO_34717	8	2.61e-163	67.45	1	C:GO:0016020	C:membrane			no IPS match	no IPS match	no IPS match
	1132	[INTERPRO, BLASTED]	g427.t1	OHS98924.1hypothetical protein TRFO_34720	11	0	49.82						mobidb-lite (MOBIDB_LITE)	no GO terms	no GO terms
	886	[INTERPRO, BLASTED, MAPPED, ANNOTATED]	g428.t1	OHS98925.1Coiled-coil domain-containing protein 39	10	0	59.75	20	P:GO:0001947; P:GO:0003356; P:GO:0030317; P:GO:0030324; P:GO:0032879; P:GO:0035469; P:GO:0036159; P:GO:0040011; P:GO:0044458; P:GO:0051674; P:GO:0060285; P:GO:0060287; P:GO:0071907; P:GO:0071910; C:GO:0005576; C:GO:0005930	P:heart looping; P:regulation of cilium beat frequency; P:flagellated sperm motility; P:lung development; P:regulation of localization; P:determination of pancreatic left/right asymmetry; P:inner dynein arm assembly; P:locomotion; P:motile cilium assembly; P:localization of cell; P:cilium-dependent cell motility; P:epithelial cilium movement involved in determination of left/right asymmetry; P:de…			mobidb-lite (MOBIDB_LITE); mobidb-lite (MOBIDB_LITE); IPR033290 (PANTHER)	P:GO:0003341; P:GO:0036159; P:GO:0060285; C:GO:0005930	P:cilium movement; P:inner dynein arm assembly; P:cilium-dependent cell motility; C:axoneme
	117	[INTERPRO, BLASTED, MAPPED]	g428.t2	OHT01687.1hypothetical protein TRFO_31438	2	3.57e-06	74.54	6	P:GO:0003341; P:GO:0036159; P:GO:0060285; P:GO:0060287; C:GO:0005576; C:GO:0005930	P:cilium movement; P:inner dynein arm assembly; P:cilium-dependent cell motility; P:epithelial cilium movement involved in determination of left/right asymmetry; C:extracellular region; C:axoneme			mobidb-lite (MOBIDB_LITE); mobidb-lite (MOBIDB_LITE)	no GO terms	no GO terms
	800	[INTERPRO, BLASTED, MAPPED, ANNOTATED]	g428.t3	OHS98925.1Coiled-coil domain-containing protein 39	10	0	63.44	20	P:GO:0001947; P:GO:0003356; P:GO:0030317; P:GO:0030324; P:GO:0032879; P:GO:0035469; P:GO:0036159; P:GO:0040011; P:GO:0044458; P:GO:0051674; P:GO:0060285; P:GO:0060287; P:GO:0071907; P:GO:0071910; C:GO:0005576; C:GO:0005930	P:heart looping; P:regulation of cilium beat frequency; P:flagellated sperm motility; P:lung development; P:regulation of localization; P:determination of pancreatic left/right asymmetry; P:inner dynein arm assembly; P:locomotion; P:motile cilium assembly; P:localization of cell; P:cilium-dependent cell motility; P:epithelial cilium movement involved in determination of left/right asymmetry; P:de…			IPR033290 (PANTHER)	P:GO:0003341; P:GO:0036159; P:GO:0060285; C:GO:0005930	P:cilium movement; P:inner dynein arm assembly; P:cilium-dependent cell motility; C:axoneme
	398	[INTERPRO, BLASTED, MAPPED, ANNOTATED]	g429.t1	OHS98926.1hypothetical protein TRFO_34724	2	1.12e-137	77.78	1	C:GO:0016020	C:membrane			IPR032675 (G3DSA:3.80.10.GENE3D); IPR032675 (G3DSA:3.80.10.GENE3D); IPR026906 (PFAM); IPR053139 (PANTHER); SSF52058 (SUPERFAMILY)	no GO terms	no GO terms
	1452	[INTERPRO, BLASTED, MAPPED, ANNOTATED]	g430.t1	OHS98927.1hypothetical protein TRFO_34726	10	0	46.89	4	F:GO:0003677; C:GO:0005634	F:DNA binding; C:nucleus			IPR003888 (PFAM); IPR027417 (G3DSA:3.40.50.GENE3D); IPR003889 (PFAM); G3DSA:3.30.160.360 (GENE3D); mobidb-lite (MOBIDB_LITE); mobidb-lite (MOBIDB_LITE); mobidb-lite (MOBIDB_LITE); mobidb-lite (MOBIDB_LITE); mobidb-lite (MOBIDB_LITE); mobidb-lite (MOBIDB_LITE); mobidb-lite (MOBIDB_LITE); mobidb-lite (MOBIDB_LITE); mobidb-lite (MOBIDB_LITE); mobidb-lite (MOBIDB_LITE); mobidb-lite (MOBIDB_LITE); mob…	C:GO:0005634	C:nucleus
	357	[INTERPRO, BLASTED, MAPPED]	g431.t1	OHS98928.1hypothetical protein TRFO_34727	20	1.83e-254	56.2	3	P:GO:0016567; F:GO:0003677; F:GO:0004842	P:protein ubiquitination; F:DNA binding; F:ubiquitin-protein transferase activity			no IPS match	no IPS match	no IPS match
	122	[INTERPRO, BLASTED, MAPPED]	g432.t1	OHT09891.1hypothetical protein TRFO_04437	20	8.96e-71	71.85	2	P:GO:0034453; C:GO:0005815	P:microtubule anchoring; C:microtubule organizing center			no IPS match	no IPS match	no IPS match
	134	[INTERPRO, BLASTED, MAPPED]	g432.t2	OHT09891.1hypothetical protein TRFO_04437	20	3.93e-84	79.06	2	P:GO:0034453; C:GO:0005815	P:microtubule anchoring; C:microtubule organizing center			G3DSA:1.20.960.40 (GENE3D)	no GO terms	no GO terms
	1590	[INTERPRO, BLASTED, MAPPED, ANNOTATED]	g433.t1	OHS98930.1hypothetical protein TRFO_34730	20	0	48.09	6	P:GO:0009190; P:GO:0035556; C:GO:0016020	P:cyclic nucleotide biosynthetic process; P:intracellular signal transduction; C:membrane			G3DSA:3.30.450.20 (GENE3D); IPR029787 (G3DSA:3.30.70.GENE3D); IPR000014 (PFAM); mobidb-lite (MOBIDB_LITE); mobidb-lite (MOBIDB_LITE); IPR000014 (PROSITE_PROFILES); IPR001054 (PROSITE_PROFILES); IPR000014 (CDD); IPR035965 (SUPERFAMILY); IPR029787 (SUPERFAMILY)	P:GO:0009190; P:GO:0035556	P:cyclic nucleotide biosynthetic process; P:intracellular signal transduction
	410	[INTERPRO, BLASTED, MAPPED, ANNOTATED]	g434.t1	OHS98931.1CLN3 protein	16	3.71e-301	60.69	26	P:GO:0002792; P:GO:0002793; P:GO:0006812; P:GO:0006820; P:GO:0006907; P:GO:0007033; P:GO:0007034; P:GO:0007154; P:GO:0008285; P:GO:0031152; P:GO:0031156; P:GO:0031589; P:GO:0050709; P:GO:0050714; P:GO:0051453; P:GO:0071496; P:GO:0098609; P:GO:0098630; P:GO:0098771; P:GO:1903826; C:GO:0000331; C:GO:0005773; C:GO:0005794; C:GO:0016020; C:GO:0030139	P:negative regulation of peptide secretion; P:positive regulation of peptide secretion; P:monoatomic cation transport; P:monoatomic anion transport; P:pinocytosis; P:vacuole organization; P:vacuolar transport; P:cell communication; P:negative regulation of cell population proliferation; P:aggregation involved in sorocarp development; P:regulation of sorocarp development; P:cell-substrate adhesion…			IPR003492 (PRINTS); IPR003492 (PFAM); IPR003492 (PANTHER); IPR036259 (SUPERFAMILY)	C:GO:0016020	C:membrane
	265	[INTERPRO, BLASTED, MAPPED, ANNOTATED]	g435.t1	OHS98933.1hypothetical protein TRFO_34733	2	3.53e-128	99.49	1	C:GO:0016020	C:membrane			no IPS match	no IPS match	no IPS match
	158	[INTERPRO, BLASTED, MAPPED, ANNOTATED]	g435.t2	OHS98932.1hypothetical protein TRFO_34732	1	2.1e-89	100	1	C:GO:0016020	C:membrane			mobidb-lite (MOBIDB_LITE); mobidb-lite (MOBIDB_LITE); mobidb-lite (MOBIDB_LITE)	no GO terms	no GO terms
	205	[INTERPRO, BLASTED]	g436.t1	OHS98933.1hypothetical protein TRFO_34733	1	8.13e-139	100						no IPS match	no IPS match	no IPS match
	1121	[INTERPRO, BLASTED, MAPPED, ANNOTATED]	g437.t1	OHT00276.1hypothetical protein TRFO_33059	11	0	74.4	40	P:GO:0000454; P:GO:0000455; P:GO:0000495; P:GO:0007281; P:GO:0008284; P:GO:0031118; P:GO:0031120; P:GO:0031330; P:GO:0032212; P:GO:0035220; P:GO:0035295; P:GO:0043628; P:GO:0044703; P:GO:0046689; P:GO:0048731; P:GO:0051973; P:GO:0060249; P:GO:0060429; P:GO:0090666; P:GO:0090669; P:GO:1904851; P:GO:1904874; P:GO:1990481; F:GO:0003720; F:GO:0003723; F:GO:0009982; F:GO:0034513; F:GO:0070034; F:GO:19…	P:snoRNA guided rRNA pseudouridine synthesis; P:enzyme-directed rRNA pseudouridine synthesis; P:box H/ACA sno(s)RNA 3'-end processing; P:germ cell development; P:positive regulation of cell population proliferation; P:rRNA pseudouridine synthesis; P:snRNA pseudouridine synthesis; P:negative regulation of cellular catabolic process; P:positive regulation of telomere maintenance via telomerase; P:w…	EC:5.4; EC:2.7.7.49	Intramolecular transferases; RNA-directed DNA polymerase	G3DSA:3.30.2350.10:FF:000001 (FUNFAM); IPR032819 (PFAM); IPR004521 (NCBIFAM); IPR012960 (PFAM); IPR036974 (G3DSA:2.30.130.GENE3D); IPR002501 (PFAM); IPR002478 (PFAM); IPR004802 (NCBIFAM); G3DSA:3.30.2350.10 (GENE3D); IPR004802 (PANTHER); PS50890 (PROSITE_PROFILES); cd21148 (CDD); cd02572 (CDD); IPR020103 (SUPERFAMILY); IPR015947 (SUPERFAMILY)	P:GO:0000495; P:GO:0001522; P:GO:0006396; P:GO:0009451; P:GO:0031118; P:GO:0031120; P:GO:1990481; F:GO:0003723; F:GO:0009982; C:GO:0031429	P:box H/ACA sno(s)RNA 3'-end processing; P:pseudouridine synthesis; P:RNA processing; P:RNA modification; P:rRNA pseudouridine synthesis; P:snRNA pseudouridine synthesis; P:mRNA pseudouridine synthesis; F:RNA binding; F:pseudouridine synthase activity; C:box H/ACA snoRNP complex
	392	[INTERPRO, BLASTED, MAPPED, ANNOTATED]	g437.t2	OHS98934.1putative H/ACA ribonucleoprotein complex subunit 4	6	4.38e-282	88.81	40	P:GO:0000454; P:GO:0000455; P:GO:0000495; P:GO:0007281; P:GO:0008284; P:GO:0031118; P:GO:0031120; P:GO:0031330; P:GO:0032212; P:GO:0035220; P:GO:0035295; P:GO:0043628; P:GO:0044703; P:GO:0046689; P:GO:0048731; P:GO:0051973; P:GO:0060249; P:GO:0060429; P:GO:0090666; P:GO:0090669; P:GO:1904851; P:GO:1904874; P:GO:1990481; F:GO:0003720; F:GO:0003723; F:GO:0009982; F:GO:0034513; F:GO:0070034; F:GO:19…	P:snoRNA guided rRNA pseudouridine synthesis; P:enzyme-directed rRNA pseudouridine synthesis; P:box H/ACA sno(s)RNA 3'-end processing; P:germ cell development; P:positive regulation of cell population proliferation; P:rRNA pseudouridine synthesis; P:snRNA pseudouridine synthesis; P:negative regulation of cellular catabolic process; P:positive regulation of telomere maintenance via telomerase; P:w…	EC:5.4; EC:2.7.7.49	Intramolecular transferases; RNA-directed DNA polymerase	G3DSA:3.30.2350.10:FF:000001 (FUNFAM); IPR002478 (PFAM); IPR004802 (NCBIFAM); IPR036974 (G3DSA:2.30.130.GENE3D); IPR002501 (PFAM); G3DSA:3.30.2350.10 (GENE3D); IPR032819 (PFAM); IPR012960 (PFAM); IPR004521 (NCBIFAM); IPR004802 (PANTHER); PS50890 (PROSITE_PROFILES); cd21148 (CDD); cd02572 (CDD); IPR020103 (SUPERFAMILY); IPR015947 (SUPERFAMILY)	P:GO:0000495; P:GO:0001522; P:GO:0006396; P:GO:0009451; P:GO:0031118; P:GO:0031120; P:GO:1990481; F:GO:0003723; F:GO:0009982; C:GO:0031429	P:box H/ACA sno(s)RNA 3'-end processing; P:pseudouridine synthesis; P:RNA processing; P:RNA modification; P:rRNA pseudouridine synthesis; P:snRNA pseudouridine synthesis; P:mRNA pseudouridine synthesis; F:RNA binding; F:pseudouridine synthase activity; C:box H/ACA snoRNP complex
	116	[INTERPRO, NO-BLAST]	g437.t3	-									no IPS match	no IPS match	no IPS match
	125	[INTERPRO, NO-BLAST]	g438.t1	-									no IPS match	no IPS match	no IPS match
	695	[INTERPRO, BLASTED, MAPPED]	g439.t1	OHT00276.1hypothetical protein TRFO_33059	9	0	54.64	2	F:GO:0008270; C:GO:0016020	F:zinc ion binding; C:membrane			no IPS match	no IPS match	no IPS match
	198	[INTERPRO, BLASTED, MAPPED]	g440.t1	OHT06323.1hypothetical protein TRFO_25582	1	9.28e-60	55.96	3	P:GO:0006508; F:GO:0004843; F:GO:0008234	P:proteolysis; F:cysteine-type deubiquitinase activity; F:cysteine-type peptidase activity			no IPS match	no IPS match	no IPS match
	164	[INTERPRO, BLASTED, MAPPED]	g440.t2	OHT06323.1hypothetical protein TRFO_25582	1	1.86e-44	54.47	3	P:GO:0006508; F:GO:0004843; F:GO:0008234	P:proteolysis; F:cysteine-type deubiquitinase activity; F:cysteine-type peptidase activity			no IPS match	no IPS match	no IPS match
	453	[INTERPRO, BLASTED, MAPPED, ANNOTATED]	g441.t1	OHT00496.1Synaptobrevin family protein	20	2.95e-144	62.25	12	P:GO:0006887; P:GO:0006906; F:GO:0000149; F:GO:0005484; C:GO:0031201; C:GO:0043231	P:exocytosis; P:vesicle fusion; F:SNARE binding; F:SNAP receptor activity; C:SNARE complex; C:intracellular membrane-bounded organelle			IPR010908 (PFAM); G3DSA:3.30.450.50 (GENE3D); IPR042855 (PFAM); G3DSA:1.20.5.110 (GENE3D); IPR051097 (PANTHER); IPR042855 (PROSITE_PROFILES); IPR010908 (PROSITE_PROFILES); cd15843 (CDD); IPR010908 (CDD); SSF58038 (SUPERFAMILY); IPR011012 (SUPERFAMILY)	no GO terms	no GO terms
	219	[INTERPRO, BLASTED, MAPPED, ANNOTATED]	g441.t2	OHT00496.1Synaptobrevin family protein	20	1.98e-148	60.88	12	P:GO:0006887; P:GO:0006906; F:GO:0000149; F:GO:0005484; C:GO:0031201; C:GO:0043231	P:exocytosis; P:vesicle fusion; F:SNARE binding; F:SNAP receptor activity; C:SNARE complex; C:intracellular membrane-bounded organelle			IPR001388 (PRINTS); G3DSA:3.30.450.50 (GENE3D); G3DSA:1.20.5.110 (GENE3D); IPR042855 (PFAM); IPR010908 (PFAM); IPR051097 (PANTHER); IPR042855 (PROSITE_PROFILES); IPR010908 (PROSITE_PROFILES); IPR010908 (CDD); cd15843 (CDD); IPR011012 (SUPERFAMILY); SSF58038 (SUPERFAMILY)	P:GO:0016192; C:GO:0016020	P:vesicle-mediated transport; C:membrane
	242	[INTERPRO, BLASTED]	g441.t3	OHT00497.1hypothetical protein TRFO_32765	20	6.84e-80	51.67						G3DSA:2.60.120.260 (GENE3D)	no GO terms	no GO terms
	400	[INTERPRO, BLASTED, MAPPED, ANNOTATED]	g442.t1	OHT00498.1Myb-like DNA-binding domain containing protein	20	5.54e-264	66.54	23	P:GO:0006355; P:GO:0006357; P:GO:0007154; P:GO:0010628; P:GO:0030154; P:GO:0031152; P:GO:0031154; P:GO:0042795; P:GO:0042796; P:GO:0071496; P:GO:0098630; F:GO:0000978; F:GO:0000981; F:GO:0001006; F:GO:1901363; C:GO:0005634; C:GO:0019185	P:regulation of DNA-templated transcription; P:regulation of transcription by RNA polymerase II; P:cell communication; P:positive regulation of gene expression; P:cell differentiation; P:aggregation involved in sorocarp development; P:culmination involved in sorocarp development; P:snRNA transcription by RNA polymerase II; P:snRNA transcription by RNA polymerase III; P:cellular response to extern…			G3DSA:1.10.10.60 (GENE3D); IPR001005 (PFAM); G3DSA:1.10.10.60 (GENE3D); mobidb-lite (MOBIDB_LITE); mobidb-lite (MOBIDB_LITE); mobidb-lite (MOBIDB_LITE); mobidb-lite (MOBIDB_LITE); IPR051575 (PANTHER); IPR017930 (PROSITE_PROFILES); IPR001005 (PROSITE_PROFILES); IPR001005 (PROSITE_PROFILES); IPR017930 (PROSITE_PROFILES); IPR001005 (CDD); IPR001005 (CDD); IPR009057 (SUPERFAMILY); IPR009057 (SUPERFAM…	P:GO:0042795; P:GO:0042796; F:GO:0000978; F:GO:0001006; C:GO:0019185	P:snRNA transcription by RNA polymerase II; P:snRNA transcription by RNA polymerase III; F:RNA polymerase II cis-regulatory region sequence-specific DNA binding; F:RNA polymerase III type 3 promoter sequence-specific DNA binding; C:snRNA-activating protein complex
	1814	[INTERPRO, BLASTED, MAPPED, ANNOTATED]	g443.t1	OHT00499.1hypothetical protein TRFO_32767	20	0	50.66	4	P:GO:0000902; P:GO:0031175; C:GO:0005938; C:GO:0030427	P:cell morphogenesis; P:neuron projection development; C:cell cortex; C:site of polarized growth			IPR039867 (PANTHER); IPR016024 (SUPERFAMILY)	P:GO:0000902; C:GO:0005938; C:GO:0030427	P:cell morphogenesis; C:cell cortex; C:site of polarized growth
	2067	[INTERPRO, BLASTED, MAPPED, ANNOTATED]	g444.t1	OHT00500.1hypothetical protein TRFO_32768	20	0	55.62	14	P:GO:0000209; P:GO:0006284; P:GO:0007030; P:GO:0061025; F:GO:0061630; C:GO:0000139; C:GO:0005634	P:protein polyubiquitination; P:base-excision repair; P:Golgi organization; P:membrane fusion; F:ubiquitin protein ligase activity; C:Golgi membrane; C:nucleus	EC:2.3.2	Acyltransferases	G3DSA:3.30.2160.10:FF:000001 (FUNFAM); IPR000569 (PFAM); G3DSA:3.90.1750.10 (GENE3D); G3DSA:3.30.2160.10 (GENE3D); G3DSA:3.30.2410.10 (GENE3D); PIRSR001569-1 (PIRSR); IPR050409 (PANTHER); IPR000569 (PROSITE_PROFILES); IPR000569 (CDD); IPR035983 (SUPERFAMILY)	P:GO:0000209; F:GO:0004842	P:protein polyubiquitination; F:ubiquitin-protein transferase activity
	268	[INTERPRO, BLASTED, MAPPED, ANNOTATED]	g445.t1	OHT00501.1Serine/threonine-protein phosphatase PP-X 4	20	1.12e-196	64.49	8	P:GO:0000724; F:GO:0017018; C:GO:0005634; C:GO:0005737	P:double-strand break repair via homologous recombination; F:myosin phosphatase activity; C:nucleus; C:cytoplasm	EC:3.1.3.16	Protein-serine/threonine phosphatase	IPR006186 (PRINTS); IPR029052 (G3DSA:3.60.21.GENE3D); IPR029052 (G3DSA:3.60.21.GENE3D); IPR004843 (PFAM); IPR047129 (PANTHER); IPR029052 (SUPERFAMILY)	P:GO:0000724; F:GO:0004722; F:GO:0016787; C:GO:0005634; C:GO:0005737	P:double-strand break repair via homologous recombination; F:protein serine/threonine phosphatase activity; F:hydrolase activity; C:nucleus; C:cytoplasm
	304	[INTERPRO, BLASTED, MAPPED, ANNOTATED]	g445.t2	OHT00501.1Serine/threonine-protein phosphatase PP-X 4	20	2.94e-231	75.08	8	P:GO:0000724; F:GO:0017018; C:GO:0005634; C:GO:0005737	P:double-strand break repair via homologous recombination; F:myosin phosphatase activity; C:nucleus; C:cytoplasm	EC:3.1.3.16	Protein-serine/threonine phosphatase	IPR006186 (PRINTS); IPR029052 (G3DSA:3.60.21.GENE3D); IPR004843 (PFAM); PIRSR641768-1 (PIRSR); IPR047129 (PANTHER); cd07415 (CDD); IPR029052 (SUPERFAMILY)	P:GO:0000724; F:GO:0004722; F:GO:0016787; C:GO:0005634; C:GO:0005737	P:double-strand break repair via homologous recombination; F:protein serine/threonine phosphatase activity; F:hydrolase activity; C:nucleus; C:cytoplasm
	1086	[INTERPRO, BLASTED]	g446.t1	OHT00502.1hypothetical protein TRFO_32775	20	0	57.95						mobidb-lite (MOBIDB_LITE); IPR029071 (SUPERFAMILY)	no GO terms	no GO terms
	897	[INTERPRO, BLASTED]	g446.t2	OHT00502.1hypothetical protein TRFO_32775	3	0	60.62						mobidb-lite (MOBIDB_LITE)	no GO terms	no GO terms
	195	[INTERPRO, BLASTED]	g446.t3	OHT00503.1hypothetical protein TRFO_32777	20	7.07e-137	55.92						IPR029071 (SUPERFAMILY)	no GO terms	no GO terms
	848	[INTERPRO, BLASTED, MAPPED]	g447.t1	OHT00505.1hypothetical protein TRFO_32780	20	0	54.56	4	P:GO:1904108; F:GO:0008270; F:GO:0046872; C:GO:0097543	P:protein localization to ciliary inversin compartment; F:zinc ion binding; F:metal ion binding; C:ciliary inversin compartment			IPR036770 (G3DSA:1.25.40.GENE3D); IPR036770 (G3DSA:1.25.40.GENE3D); IPR002110 (PFAM); PTHR24118 (PANTHER); IPR036770 (SUPERFAMILY); IPR036770 (SUPERFAMILY)	F:GO:0005515	F:protein binding
	165	[INTERPRO, BLASTED]	g447.t2	OHT00504.1hypothetical protein TRFO_32778	3	1.67e-118	81.29						IPR036770 (G3DSA:1.25.40.GENE3D); IPR036770 (SUPERFAMILY)	no GO terms	no GO terms
	714	[INTERPRO, BLASTED, MAPPED]	g447.t3	OHT00505.1hypothetical protein TRFO_32780	20	0	50.66	4	P:GO:1904108; F:GO:0008270; F:GO:0046872; C:GO:0097543	P:protein localization to ciliary inversin compartment; F:zinc ion binding; F:metal ion binding; C:ciliary inversin compartment			IPR002110 (PFAM); IPR036770 (G3DSA:1.25.40.GENE3D); IPR036770 (SUPERFAMILY)	F:GO:0005515	F:protein binding
	178	[INTERPRO, BLASTED]	g448.t1	OHT00509.1hypothetical protein TRFO_32786	1	3.85e-119	100						mobidb-lite (MOBIDB_LITE); mobidb-lite (MOBIDB_LITE)	no GO terms	no GO terms
	373	[INTERPRO, BLASTED]	g448.t2	OHT00510.1hypothetical protein TRFO_32788	8	3.35e-103	68.75						mobidb-lite (MOBIDB_LITE); mobidb-lite (MOBIDB_LITE)	no GO terms	no GO terms
	160	[INTERPRO, BLASTED]	g449.t1	OHT17360.1hypothetical protein TRFO_41083	20	5.85e-85	63.6						mobidb-lite (MOBIDB_LITE)	no GO terms	no GO terms
	1111	[INTERPRO, BLASTED]	g450.t1	OHS97062.1hypothetical protein TRFO_36756	3	3.77e-14	64.19						mobidb-lite (MOBIDB_LITE); mobidb-lite (MOBIDB_LITE); mobidb-lite (MOBIDB_LITE); mobidb-lite (MOBIDB_LITE); mobidb-lite (MOBIDB_LITE); mobidb-lite (MOBIDB_LITE); mobidb-lite (MOBIDB_LITE); mobidb-lite (MOBIDB_LITE); mobidb-lite (MOBIDB_LITE); mobidb-lite (MOBIDB_LITE); mobidb-lite (MOBIDB_LITE); mobidb-lite (MOBIDB_LITE); mobidb-lite (MOBIDB_LITE); mobidb-lite (MOBIDB_LITE); mobidb-lite (MOBIDB_L…	no GO terms	no GO terms
	1128	[INTERPRO, BLASTED]	g450.t2	OHS97062.1hypothetical protein TRFO_36756	2	3.84e-14	49.55						mobidb-lite (MOBIDB_LITE); mobidb-lite (MOBIDB_LITE); mobidb-lite (MOBIDB_LITE); mobidb-lite (MOBIDB_LITE); mobidb-lite (MOBIDB_LITE); mobidb-lite (MOBIDB_LITE); mobidb-lite (MOBIDB_LITE); mobidb-lite (MOBIDB_LITE); mobidb-lite (MOBIDB_LITE); mobidb-lite (MOBIDB_LITE); mobidb-lite (MOBIDB_LITE); mobidb-lite (MOBIDB_LITE); mobidb-lite (MOBIDB_LITE); mobidb-lite (MOBIDB_LITE); mobidb-lite (MOBIDB_L…	no GO terms	no GO terms
	143	[INTERPRO, NO-BLAST]	g451.t1	-									mobidb-lite (MOBIDB_LITE); mobidb-lite (MOBIDB_LITE); mobidb-lite (MOBIDB_LITE); mobidb-lite (MOBIDB_LITE); mobidb-lite (MOBIDB_LITE)	no GO terms	no GO terms
	620	[INTERPRO, BLASTED]	g452.t1	OHT05268.1hypothetical protein TRFO_27012	20	1.18e-106	51.44						mobidb-lite (MOBIDB_LITE); mobidb-lite (MOBIDB_LITE); mobidb-lite (MOBIDB_LITE); mobidb-lite (MOBIDB_LITE)	no GO terms	no GO terms
	916	[INTERPRO, BLASTED, MAPPED]	g452.t2	OHT05268.1hypothetical protein TRFO_27012	20	1.56e-103	63.24	5	P:GO:0006281; P:GO:0006310; F:GO:0000287; F:GO:0000400; F:GO:0016788	P:DNA repair; P:DNA recombination; F:magnesium ion binding; F:four-way junction DNA binding; F:hydrolase activity, acting on ester bonds			mobidb-lite (MOBIDB_LITE); mobidb-lite (MOBIDB_LITE); mobidb-lite (MOBIDB_LITE); mobidb-lite (MOBIDB_LITE); mobidb-lite (MOBIDB_LITE); mobidb-lite (MOBIDB_LITE); mobidb-lite (MOBIDB_LITE); mobidb-lite (MOBIDB_LITE); IPR012337 (SUPERFAMILY)	no GO terms	no GO terms
	424	[INTERPRO, BLASTED]	g453.t1	OHT09504.1hypothetical protein TRFO_04606	1	3.87e-07	53.4						no IPS match	no IPS match	no IPS match
	396	[INTERPRO, BLASTED]	g453.t2	OHT09504.1hypothetical protein TRFO_04606	1	3.45e-07	52.43						no IPS match	no IPS match	no IPS match
	576	[INTERPRO, BLASTED]	g454.t1	OHT05270.1hypothetical protein TRFO_27023	20	2.52e-291	56.1						mobidb-lite (MOBIDB_LITE); mobidb-lite (MOBIDB_LITE); mobidb-lite (MOBIDB_LITE); mobidb-lite (MOBIDB_LITE); mobidb-lite (MOBIDB_LITE); mobidb-lite (MOBIDB_LITE); mobidb-lite (MOBIDB_LITE); mobidb-lite (MOBIDB_LITE); mobidb-lite (MOBIDB_LITE); PTHR47026 (PANTHER)	no GO terms	no GO terms
	564	[INTERPRO, BLASTED, MAPPED, ANNOTATED]	g455.t1	OHT05271.1hypothetical protein TRFO_27024	10	0	64.33	11	P:GO:0006897; P:GO:0006935; P:GO:0016477; P:GO:0031268; P:GO:0051674; P:GO:0071875; C:GO:0001726; C:GO:0005886; C:GO:0016020; C:GO:0031941	P:endocytosis; P:chemotaxis; P:cell migration; P:pseudopodium organization; P:localization of cell; P:adrenergic receptor signaling pathway; C:ruffle; C:plasma membrane; C:membrane; C:filamentous actin			IPR006876 (PFAM); IPR051584 (PANTHER)	C:GO:0016020	C:membrane
	1059	[INTERPRO, BLASTED, MAPPED, ANNOTATED]	g456.t1	OHT05272.1hypothetical protein TRFO_27026	10	0	53.29	18	P:GO:0000288; P:GO:0000289; P:GO:0006354; P:GO:0017148; P:GO:0034249; P:GO:0044248; F:GO:0005198; F:GO:0005515; F:GO:0060090; C:GO:0000932; C:GO:0016020; C:GO:0030015; C:GO:1990904	P:nuclear-transcribed mRNA catabolic process, deadenylation-dependent decay; P:nuclear-transcribed mRNA poly(A) tail shortening; P:DNA-templated transcription elongation; P:negative regulation of translation; P:negative regulation of amide metabolic process; P:cellular catabolic process; F:structural molecule activity; F:protein binding; F:molecular adaptor activity; C:P-body; C:membrane; C:CCR4-…			G3DSA:1.25.40.180 (GENE3D); G3DSA:1.25.40.800 (GENE3D); IPR007196 (PFAM); G3DSA:1.25.40.790 (GENE3D); IPR040398 (PANTHER)	P:GO:0000288; P:GO:0017148; F:GO:0060090; C:GO:0000932; C:GO:0030015	P:nuclear-transcribed mRNA catabolic process, deadenylation-dependent decay; P:negative regulation of translation; F:molecular adaptor activity; C:P-body; C:CCR4-NOT core complex
	208	[INTERPRO, BLASTED]	g457.t1	OHT05273.1hypothetical protein TRFO_27027	2	5.72e-123	80.95						mobidb-lite (MOBIDB_LITE); mobidb-lite (MOBIDB_LITE)	no GO terms	no GO terms
	272	[INTERPRO, BLASTED]	g457.t2	OHT05273.1hypothetical protein TRFO_27027	3	2.46e-150	72.96						mobidb-lite (MOBIDB_LITE); mobidb-lite (MOBIDB_LITE); mobidb-lite (MOBIDB_LITE)	no GO terms	no GO terms
	228	[INTERPRO, BLASTED]	g458.t1	OHT05274.1hypothetical protein TRFO_27028	1	1.89e-88	100						mobidb-lite (MOBIDB_LITE)	no GO terms	no GO terms
	181	[INTERPRO, BLASTED, MAPPED]	g459.t1	OHT05275.1AGC family protein kinase	3	2.07e-96	58.72	3	F:GO:0004672; F:GO:0005524; F:GO:0016301	F:protein kinase activity; F:ATP binding; F:kinase activity			G3DSA:1.10.510.10 (GENE3D); PIRSR000606-51 (PIRSR); PTHR24362 (PANTHER); IPR011009 (SUPERFAMILY)	no GO terms	no GO terms
	343	[INTERPRO, BLASTED, MAPPED, ANNOTATED]	g459.t2	OHT05275.1AGC family protein kinase	20	9.49e-253	62.11	8	P:GO:0018105; P:GO:0035556; F:GO:0004672; F:GO:0004674; F:GO:0005524; C:GO:0043232	P:peptidyl-serine phosphorylation; P:intracellular signal transduction; F:protein kinase activity; F:protein serine/threonine kinase activity; F:ATP binding; C:intracellular non-membrane-bounded organelle	EC:2.7.11.1	Non-specific serine/threonine protein kinase	G3DSA:1.10.510.10:FF:000571 (FUNFAM); G3DSA:1.10.510.10 (GENE3D); IPR000719 (PFAM); PIRSR637770-2 (PIRSR); PIRSR000628-2 (PIRSR); PIRSR000666-1 (PIRSR); PIRSR000632-1 (PIRSR); PIRSR630616-1 (PIRSR); PIRSR000559-2 (PIRSR); PIRSR000550-1 (PIRSR); PIRSR630220-1 (PIRSR); PIRSR038165-50 (PIRSR); PIRSR037281-3 (PIRSR); PIRSR000624-1 (PIRSR); PIRSR037921-2 (PIRSR); PIRSR000636-1 (PIRSR); PIRSR500951-1 (…	P:GO:0006468; F:GO:0004672; F:GO:0005524	P:protein phosphorylation; F:protein kinase activity; F:ATP binding
	751	[INTERPRO, BLASTED, MAPPED, ANNOTATED]	g460.t1	OHT05276.1hypothetical protein TRFO_27033	20	0	53.76	10	P:GO:0006508; P:GO:0007155; F:GO:0004222; F:GO:0046872; C:GO:0016020	P:proteolysis; P:cell adhesion; F:metalloendopeptidase activity; F:metal ion binding; C:membrane	EC:3.4.24	Acting on peptide bonds (peptidases)	G3DSA:3.10.170.20:FF:000003 (FUNFAM); IPR001577 (PFAM); G3DSA:3.90.132.10 (GENE3D); G3DSA:3.10.170.20 (GENE3D); PIRSR601577-1 (PIRSR); PIRSR601577-2 (PIRSR); mobidb-lite (MOBIDB_LITE); mobidb-lite (MOBIDB_LITE); IPR001577 (PANTHER); SSF55486 (SUPERFAMILY)	P:GO:0006508; P:GO:0007155; F:GO:0004222; C:GO:0016020	P:proteolysis; P:cell adhesion; F:metalloendopeptidase activity; C:membrane
	116	[INTERPRO, BLASTED]	g460.t2	OHS97112.1hypothetical protein TRFO_09685	10	8.9e-16	55.65						no IPS match	no IPS match	no IPS match
	631	[INTERPRO, BLASTED, MAPPED, ANNOTATED]	g460.t3	OHT05276.1hypothetical protein TRFO_27033	20	0	53.76	10	P:GO:0006508; P:GO:0007155; F:GO:0004222; F:GO:0046872; C:GO:0016020	P:proteolysis; P:cell adhesion; F:metalloendopeptidase activity; F:metal ion binding; C:membrane	EC:3.4.24	Acting on peptide bonds (peptidases)	G3DSA:3.10.170.20:FF:000003 (FUNFAM); G3DSA:3.90.132.10 (GENE3D); IPR001577 (PFAM); G3DSA:3.10.170.20 (GENE3D); PIRSR601577-1 (PIRSR); PIRSR601577-2 (PIRSR); mobidb-lite (MOBIDB_LITE); mobidb-lite (MOBIDB_LITE); IPR001577 (PANTHER); SSF55486 (SUPERFAMILY)	P:GO:0006508; P:GO:0007155; F:GO:0004222; C:GO:0016020	P:proteolysis; P:cell adhesion; F:metalloendopeptidase activity; C:membrane
	994	[INTERPRO, BLASTED, MAPPED, ANNOTATED]	g461.t1	OHT05277.1calcium motive P-type ATPase	20	0	75.04	16	P:GO:0051480; P:GO:0070588; F:GO:0005388; F:GO:0005524; F:GO:0016887; F:GO:0030165; C:GO:0005886; C:GO:0043231	P:regulation of cytosolic calcium ion concentration; P:calcium ion transmembrane transport; F:P-type calcium transporter activity; F:ATP binding; F:ATP hydrolysis activity; F:PDZ domain binding; C:plasma membrane; C:intracellular membrane-bounded organelle	EC:7.2.2.10; EC:3.6.1.15	P-type Ca(2+) transporter; Nucleoside-triphosphate phosphatase	PR00119 (PRINTS); IPR001757 (PRINTS); G3DSA:1.20.1110.10:FF:000039 (FUNFAM); G3DSA:3.40.50.1000:FF:000193 (FUNFAM); G3DSA:3.40.1110.10:FF:000045 (FUNFAM); IPR023214 (G3DSA:3.40.50.GENE3D); IPR023299 (G3DSA:3.40.1110.GENE3D); PF13246 (PFAM); G3DSA:1.20.1110.10 (GENE3D); IPR006068 (PFAM); IPR001757 (NCBIFAM); IPR006408 (NCBIFAM); G3DSA:2.70.150.10 (GENE3D); PF00122 (PFAM); IPR004014 (PFAM); IPR0444…	P:GO:0070588; F:GO:0000166; F:GO:0005215; F:GO:0005388; F:GO:0005524; F:GO:0016887; F:GO:0019829; C:GO:0005886; C:GO:0016020; C:GO:0043231	P:calcium ion transmembrane transport; F:nucleotide binding; F:transporter activity; F:P-type calcium transporter activity; F:ATP binding; F:ATP hydrolysis activity; F:ATPase-coupled monoatomic cation transmembrane transporter activity; C:plasma membrane; C:membrane; C:intracellular membrane-bounded organelle
	1189	[INTERPRO, BLASTED, MAPPED, ANNOTATED]	g462.t1	OHT05278.1hypothetical protein TRFO_27040	20	0	52.86	10	P:GO:0000209; P:GO:0006974; P:GO:0043161; F:GO:0061630; C:GO:0016607	P:protein polyubiquitination; P:DNA damage response; P:proteasome-mediated ubiquitin-dependent protein catabolic process; F:ubiquitin protein ligase activity; C:nuclear speck	EC:2.3.2	Acyltransferases	G3DSA:3.30.2160.10 (GENE3D); G3DSA:3.30.2410.10 (GENE3D); IPR011989 (G3DSA:1.25.10.GENE3D); G3DSA:3.90.1750.10 (GENE3D); IPR000569 (PFAM); PIRSR001569-1 (PIRSR); mobidb-lite (MOBIDB_LITE); mobidb-lite (MOBIDB_LITE); IPR045322 (PANTHER); IPR000569 (PROSITE_PROFILES); IPR016024 (SUPERFAMILY); IPR035983 (SUPERFAMILY)	P:GO:0000209; P:GO:0006511; P:GO:0043161; F:GO:0004842; F:GO:0061630	P:protein polyubiquitination; P:ubiquitin-dependent protein catabolic process; P:proteasome-mediated ubiquitin-dependent protein catabolic process; F:ubiquitin-protein transferase activity; F:ubiquitin protein ligase activity
	157	[INTERPRO, BLASTED, MAPPED, ANNOTATED]	g463.t1	OHT05279.1putative protein-S-isoprenylcysteine O-methyltransferase	6	1.69e-104	66.96	30	P:GO:0001701; P:GO:0001889; P:GO:0006481; P:GO:0006612; P:GO:0006886; P:GO:0006998; P:GO:0008277; P:GO:0008284; P:GO:0009788; P:GO:0009908; P:GO:0015833; P:GO:0030010; P:GO:0031139; P:GO:0031156; P:GO:0032101; P:GO:0032259; P:GO:0034504; P:GO:0035264; P:GO:0046498; P:GO:0046499; P:GO:0046578; P:GO:0060176; P:GO:0071432; P:GO:0097164; F:GO:0004671; F:GO:0008140; C:GO:0005637; C:GO:0005789	P:in utero embryonic development; P:liver development; P:C-terminal protein methylation; P:protein targeting to membrane; P:intracellular protein transport; P:nuclear envelope organization; P:regulation of G protein-coupled receptor signaling pathway; P:positive regulation of cell population proliferation; P:negative regulation of abscisic acid-activated signaling pathway; P:flower development; P…	EC:2.1.1.100	Protein-S-isoprenylcysteine O-methyltransferase	G3DSA:1.20.120.1630 (GENE3D); IPR007269 (PFAM); PTHR12714 (PANTHER)	P:GO:0006481; F:GO:0004671; C:GO:0005783; C:GO:0016020	P:C-terminal protein methylation; F:protein C-terminal S-isoprenylcysteine carboxyl O-methyltransferase activity; C:endoplasmic reticulum; C:membrane
	166	[INTERPRO, BLASTED, MAPPED, ANNOTATED]	g463.t2	OHT05279.1putative protein-S-isoprenylcysteine O-methyltransferase	7	5.22e-115	69.48	30	P:GO:0001701; P:GO:0001889; P:GO:0006481; P:GO:0006612; P:GO:0006886; P:GO:0006998; P:GO:0008277; P:GO:0008284; P:GO:0009788; P:GO:0009908; P:GO:0015833; P:GO:0030010; P:GO:0031139; P:GO:0031156; P:GO:0032101; P:GO:0032259; P:GO:0034504; P:GO:0035264; P:GO:0046498; P:GO:0046499; P:GO:0046578; P:GO:0060176; P:GO:0071432; P:GO:0097164; F:GO:0004671; F:GO:0008140; C:GO:0005637; C:GO:0005789	P:in utero embryonic development; P:liver development; P:C-terminal protein methylation; P:protein targeting to membrane; P:intracellular protein transport; P:nuclear envelope organization; P:regulation of G protein-coupled receptor signaling pathway; P:positive regulation of cell population proliferation; P:negative regulation of abscisic acid-activated signaling pathway; P:flower development; P…	EC:2.1.1.100	Protein-S-isoprenylcysteine O-methyltransferase	IPR007269 (PFAM); G3DSA:1.20.120.1630 (GENE3D); PTHR12714 (PANTHER); IPR025770 (PROSITE_PROFILES)	P:GO:0006481; F:GO:0004671; C:GO:0005783; C:GO:0016020	P:C-terminal protein methylation; F:protein C-terminal S-isoprenylcysteine carboxyl O-methyltransferase activity; C:endoplasmic reticulum; C:membrane
	1480	[INTERPRO, BLASTED, MAPPED, ANNOTATED]	g464.t1	OHT05280.1hypothetical protein TRFO_27042	20	0	46.84	8	P:GO:0007187; P:GO:0007189; P:GO:0019933; P:GO:0090038; P:GO:2000114; F:GO:0008294; C:GO:0005886; C:GO:0016020	P:G protein-coupled receptor signaling pathway, coupled to cyclic nucleotide second messenger; P:adenylate cyclase-activating G protein-coupled receptor signaling pathway; P:cAMP-mediated signaling; P:negative regulation of protein kinase C signaling; P:regulation of establishment of cell polarity; F:calcium- and calmodulin-responsive adenylate cyclase activity; C:plasma membrane; C:membrane	EC:4.6.1.1	Adenylate cyclase	G3DSA:3.30.450.20 (GENE3D); mobidb-lite (MOBIDB_LITE); mobidb-lite (MOBIDB_LITE)	no GO terms	no GO terms
	1494	[INTERPRO, BLASTED, MAPPED, ANNOTATED]	g464.t2	OHT05280.1hypothetical protein TRFO_27042	20	0	46.48	1	C:GO:0016020	C:membrane			mobidb-lite (MOBIDB_LITE); mobidb-lite (MOBIDB_LITE); mobidb-lite (MOBIDB_LITE)	no GO terms	no GO terms
	157	[INTERPRO, BLASTED]	g465.t1	OHS95302.1hypothetical protein TRFO_38589	1	1.15e-08	51.85						no IPS match	no IPS match	no IPS match
	464	[INTERPRO, BLASTED]	g466.t1	OHT05281.1hypothetical protein TRFO_27047	3	0	72.54						mobidb-lite (MOBIDB_LITE); mobidb-lite (MOBIDB_LITE)	no GO terms	no GO terms
	705	[INTERPRO, BLASTED]	g467.t1	KAH0792816.1hypothetical protein GPJ56_003294	2	2.75e-46	45.24						IPR011989 (G3DSA:1.25.10.GENE3D); IPR016024 (SUPERFAMILY)	no GO terms	no GO terms
	691	[INTERPRO, BLASTED]	g468.t1	OHT05282.1hypothetical protein TRFO_27048	5	0	57.96						mobidb-lite (MOBIDB_LITE); mobidb-lite (MOBIDB_LITE); mobidb-lite (MOBIDB_LITE); mobidb-lite (MOBIDB_LITE); mobidb-lite (MOBIDB_LITE); mobidb-lite (MOBIDB_LITE)	no GO terms	no GO terms
	147	[INTERPRO, BLASTED, MAPPED, ANNOTATED]	g469.t1	KAH0787921.1PHD-finger family protein	20	2.01e-20	56.4	12	P:GO:0010468; P:GO:0016043; F:GO:0005488; C:GO:0000785; C:GO:0031981; C:GO:0140513	P:regulation of gene expression; P:cellular component organization; F:binding; C:chromatin; C:nuclear lumen; C:nuclear protein-containing complex			IPR013083 (G3DSA:3.30.40.GENE3D); IPR013083 (G3DSA:3.30.40.GENE3D); IPR019787 (PFAM); IPR011011 (SUPERFAMILY); IPR011011 (SUPERFAMILY)	no GO terms	no GO terms
[truncated: 41,824 more rows]

## Sheet: S5
	Table S5: GO Distribution by Level (2)
	Biological processes			Molecular functions			Cellular components
	GO-id	GO-term	#Seqs	GO-id	GO-term	#Seqs	GO-id	GO-term	#Seqs
[truncated: 20 more rows]
